# Supplementary material for: Metabolic Profiling and Functional Metabolite Distribution in Colored Tomatoes
Source: Foods. 2025 Nov 25;14(23):4044. doi: 10.3390/foods14234044 (PMC12692197; doi:10.3390/foods14234044)
Supplement: Supplementary file 1 [file foods-14-04044-s001.zip]

Archive with 6 entries (6 files):
- foods-3967464-supplementary.pdf
- File S1.xlsx
- File S2.xlsx
- File S3.xlsx
- File S4.xlsx
- File S5.xlsx
