# Supplementary material for: Metabolic Profiling and Functional Metabolite Distribution in Colored Tomatoes
Source: Foods. 2025 Nov 25;14(23):4044. doi: 10.3390/foods14234044 (PMC12692197; doi:10.3390/foods14234044)
Supplement: Supplementary file 1 [file foods-14-04044-s001.zip › File S1.xlsx]

## Sheet: RP vs YP
compound name	CAS	KEGG_ID	FORMULA	CLASS_EN	MEAN RP	MEAN YP	VIP	P-VALUE	Q-VALUE	FOLD CHANGE	LOG_FOLDCHANGE
Rutacridone	17948-33-3	C10738	C19H17NO3	Alkaloids	3.43036e-07	1.12629e-06	1.35438	0.0320354	0.419863	0.304572	-1.71514
Isoleucine	443-79-8	C16434;C06418	C6H13NO2	Amino acid and derivatives	0.00118959	0.00234995	1.42196	0.040093	0.431211	0.506221	-0.982161
L-Isoleucine;L-Leucine	73-32-5;61-90-5	C00407;C00123	C6H13NO2	Amino acid and derivatives	0.00118959	0.00234995	1.42196	0.040093	0.431211	0.506221	-0.982161
Riddelline	23246-96-0	C10375	C18H23NO6	Alkaloids	2.13624e-06	3.8244e-06	1.58742	0.0394331	0.430437	0.558582	-0.840159
Proline betaine	471-87-4	C10172	C7H13NO2	Carboxylic acids and derivatives	3.11863e-05	4.77657e-05	1.60501	0.034498	0.423825	0.652902	-0.615063
D-Xylulose	551-84-8	C00310	C5H10O5	Carbohydrates	0.000161636	0.000236704	1.60969	0.0414445	0.432728	0.682863	-0.550331
D-Glutamine	5959-95-5	C00819	C5H10N2O3	Carboxylic acids and derivatives	0.0560994	0.078108	1.65305	0.045705	0.436977	0.718229	-0.477485
L-Lysine;L-Glutamine	56-87-1;56-85-9	C00047;C00064	C6H14N2O2;C5H10N2O3	Amino acid and derivatives;amino acids	0.0560994	0.078108	1.65305	0.045705	0.436977	0.718229	-0.477485
Guanine	73-40-5	C00242	C5H5N5O	Nucleotide and its derivates	0.027648	0.0183884	1.71033	0.0232707	0.400128	1.50356	0.588382
Leukoaminochrome	29539-03-5	C17756	C8H9NO2	Indoles and derivatives	0.00330987	0.00213415	1.64063	0.0306079	0.417314	1.55091	0.633114
Nicotinic acid	59-67-6	C00253	C6H5NO2	Nicotinic acid derivatives	0.00167697	0.00105379	1.68597	0.0393912	0.430387	1.59137	0.670273
1,3,6-Trihydroxy-5-methoxyxanthone	41357-84-0		C14H10O6	Xanthones	4.88753e-06	2.74488e-06	1.78514	0.0251029	0.405209	1.7806	0.832363
Bellidifolin	2798-25-6	C10053	C14H10O6	Xanthones	4.88753e-06	2.74488e-06	1.78514	0.0251029	0.405209	1.7806	0.832363
Withanolide A	32911-62-9		C28H38O6	Steroids and steroid derivatives	9.89696e-06	5.29578e-06	1.55555	0.0377839	0.428398	1.86884	0.902142
Cleomiscosin A	76948-72-6	C09922	C20H18O8	Coumarins	1.01901e-05	5.44986e-06	1.83294	0.00476823	0.258705	1.86979	0.902873
Anthranilic acid	118-92-3	C00108	C7H7NO2	Benzoic acid derivatives	8.74367e-05	4.52671e-05	1.43901	0.0384045	0.429184	1.93157	0.949777
Koenigicine	24123-92-0		C20H21NO3	Alkaloids	5.58035e-06	2.88477e-06	1.6614	0.0444239	0.435777	1.93442	0.9519
Alpha-Toxicarol	82-09-7	C10537	C23H22O7	Flavonoids	2.33198e-06	1.18392e-06	1.70004	0.0385537	0.429369	1.96971	0.977986
Vestitol	35878-41-2	C16225	C16H16O4	Flavonoids	2.6369e-06	1.30376e-06	1.61607	0.0227479	0.398554	2.02254	1.01617
Bufalin	465-21-4	C16922	C24H34O4	Steroids and steroid derivatives	5.99119e-06	2.87624e-06	1.84638	0.0087596	0.31148	2.08299	1.05866
3-Dehydroquinate	10534-44-8	C00944	C7H10O6	Alcohols and polyols	4.71995e-06	2.25511e-06	1.50985	0.0485495	0.439437	2.093	1.06557
Erythritol	149-32-6	C00503	C4H10O4	Miscellaneous	1.24874e-05	5.83554e-06	1.63587	0.0306812	0.41745	2.13989	1.09753
11-Keto-beta-boswellic acid	17019-92-0		C30H46O4	Triterpenoids	1.55434e-06	7.21453e-07	1.52674	0.0421121	0.433445	2.15445	1.10732
Cheilanthifoline	483-44-3	C05174	C19H19NO4	Miscellaneous	5.81698e-07	2.68972e-07	1.76006	0.0185988	0.383575	2.16267	1.11281
Agrocybenine	178764-92-6		C12H18N2O	Alkaloids	4.40678e-05	2.02359e-05	1.87357	0.0051997	0.259067	2.1777	1.12281
Desoxypeganine	495-59-0	C10656	C11H12N2	Alkaloids	1.34169e-06	6.07673e-07	1.44772	0.0342941	0.423516	2.20792	1.14269
Scoparone	120-08-1	C09311	C11H10O4	Coumarins	4.77623e-05	2.15222e-05	1.95447	0.012655	0.349728	2.21921	1.15005
Enterolactone	78473-71-9	C18165	C18H18O4	Lignans	5.70779e-06	2.51657e-06	1.82443	0.00439095	0.25833	2.26808	1.18147
Taraxasterol	1059-14-9	C08636	C30H50O	Triterpenoids	1.42329e-06	6.2425e-07	1.62326	0.0342437	0.423439	2.28	1.18904
4-Pyridoxolactone	4753-19-9	C00971	C8H7NO3	Pyridines and derivatives	4.07903e-06	1.64859e-06	1.83634	0.00489286	0.258816	2.47426	1.307
2',3,5,7-Tetrahydroxyflavone	480-15-9	C10036	C15H10O6	Flavonoids	6.73278e-06	2.66743e-06	1.78692	0.00296751	0.256082	2.52407	1.33575
2-Hydroxyxanthone	1915-98-6		C13H8O3	Xanthones	2.85845e-06	1.12524e-06	1.46336	0.0443176	0.435674	2.5403	1.345
3-Ethoxy-4-hydroxybenzaldehyde;Ethyl salicylate	121-32-4;118-61-6		C9H10O3	Phenols	1.07985e-05	4.24164e-06	1.79159	0.0288456	0.41387	2.54583	1.34813
Brazilin	474-07-7	C09920	C16H14O5	Flavonoids	8.20559e-06	3.16726e-06	1.49161	0.0316979	0.419278	2.59075	1.37337
2,3-Dihydro-2-phenyl-4H-benzopyran-4-one	487-26-3	C02099	C15H12O2	Flavonoids	1.35178e-05	5.11523e-06	1.78576	0.0123987	0.347743	2.64266	1.40199
Neocnidilide	4567-33-3	C17002	C12H18O2	Lactones	1.03984e-05	3.92187e-06	1.61702	0.0167641	0.375115	2.6514	1.40675
Tombozine	604-99-9	C11635	C19H22N2O	Alkaloids	1.83752e-06	6.68352e-07	1.71482	0.034198	0.423369	2.74934	1.45908
Spinosin	72063-39-9	C17834	C28H32O15	flavonoids	1.67922e-05	5.98207e-06	1.66583	0.0460836	0.437321	2.80709	1.48907
Vitamin A	68-26-8;11103-57-4	C00473	C20H30O	Vitamins	2.72204e-06	9.64045e-07	1.92384	0.00124082	0.246862	2.82356	1.49751
Fisetin	528-48-3	C01378	C15H12O6	flavonoids	1.91922e-06	6.58115e-07	1.87031	0.0130018	0.352322	2.91624	1.54411
Calystegine A6	177794-04-6		C7H13NO3	Alkaloids	5.40696e-06	1.82514e-06	1.81809	0.0145498	0.362772	2.9625	1.56681
1-O-Caffeoylglucose	14364-08-0	C10433	C15H18O9	Carbohydrates	7.17467e-05	2.40657e-05	1.84164	0.00415388	0.25806	2.98129	1.57594
Pinoresinol dimethyl ether	29106-36-3	C10561	C22H26O6	Lignans	1.13171e-05	3.68136e-06	1.73616	0.0157913	0.370019	3.07417	1.6202
Aristolindiquinone	86533-36-0	C10300	C12H10O4	Quinones	1.03888e-05	3.27298e-06	1.9599	0.000391187	0.217615	3.17411	1.66635
Pregabalin	148553-50-8		C8H17NO2	Miscellaneous	2.25844e-05	6.89548e-06	1.87978	0.00329937	0.256775	3.27524	1.7116
Veraguensin	19950-55-1	C10892	C22H28O5	Lignans	1.68385e-06	4.68243e-07	1.58933	0.0343224	0.423559	3.59611	1.84644
Linarin	480-36-4		C28H32O14	Flavonoids	1.49029e-06	4.10903e-07	1.38501	0.0294451	0.415081	3.62687	1.85872
Peonidin-3-glucoside	68795-37-9	C12141	C22H22O11	Flavonoids	1.16925e-05	3.11007e-06	1.675	0.0309041	0.41786	3.75956	1.91056
(S)-N-Methylcoclaurine	3423-07-2	C05176	C18H21NO3	Isoquinolines and derivatives	1.07213e-06	2.71282e-07	1.75539	0.00502112	0.258925	3.9521	1.98262
Grandifloric acid;Steviol	22338-69-8;471-80-7	C17956;C20212	C20H30O3	Diterpenoids	1.85006e-06	4.21059e-07	1.77154	0.01057	0.331663	4.39382	2.13547
Hesperetin 7-O-glucoside	31712-49-9	C16422	C22H24O11	Flavonoids	1.28266e-05	2.80298e-06	1.72909	0.00934501	0.318571	4.57605	2.1941
Quercitrin	522-12-3	C01750	C21H20O11	Flavonoids	5.73324e-06	1.11118e-06	1.31899	0.0317649	0.419395	5.15958	2.36725
Phillyrin;Phillyroside	487-41-2	C17048	C27H34O11	Phenylpropanoids	1.52159e-05	2.84639e-06	1.67358	0.0273109	0.410563	5.34568	2.41837
Protoveratrine A	143-57-7	C10815	C41H63NO14	Alkaloids	1.59731e-05	2.98285e-06	1.85622	0.00559454	0.259351	5.35497	2.42088
2-Hydroxy-3-(4-hydroxyphenyl)propenoic acid		C05350	C9H8O4	Benzene and substituted derivatives	3.08041e-05	4.84302e-06	1.91362	0.0016849	0.250955	6.36051	2.66914
Lumichrome	1086-80-2	C01727	C12H10N4O2	Alkaloids	1.09602e-05	1.19947e-06	1.85603	0.0157616	0.369856	9.13748	3.1918

## Sheet: RP vs GP
compound name	CAS	KEGG_ID	FORMULA	CLASS_EN	MEAN RP	MEAN GP	VIP	P-VALUE	Q-VALUE	FOLD CHANGE	LOG_FOLDCHANGE
5,6-DHET	213382-49-1	C14772	C20H34O4	Fatty Acyls	1.45557e-06	3.37795e-06	2.14339	0.0463742	1	0.430903	-1.21457
5-Tricosyl-1,3-benzenediol	70110-60-0		C29H52O2	Phenols	6.44274e-07	1.25213e-06	2.2197	0.00115211	1	0.514544	-0.958635
Tamsulosin	106133-20-4	C07124	C20H28N2O5S	Benzene and substituted derivatives	8.48879e-07	1.64173e-06	1.95269	0.0324094	1	0.517064	-0.951584
Thymidine	50-89-5	C00214	C10H14N2O5	Nucleotide and its derivates	4.43809e-06	7.67776e-06	1.84807	0.048734	1	0.578045	-0.790747
3-Methylsalicylaldehyde	824-42-0	C14087	C8H8O2		3.96217e-06	6.81903e-06	1.83026	0.0366608	1	0.581046	-0.783275
4-Hydroxyphenylacetaldehyde;4'-Hydroxyacetophenone	7339-87-9;99-93-4	C03765;C10700	C8H8O2	Benzene and substituted derivatives;Phenols	3.96217e-06	6.81903e-06	1.83026	0.0366608	1	0.581046	-0.783275
S-(methyl)glutathione	2922-56-7	C11347	C11H19N3O6S	Amino acid and derivatives	7.98037e-08	1.26372e-07	1.89077	0.0499976	1	0.6315	-0.663145
Decursin;5-Geranoxy-7-methoxycoumarin;Decursinol angelate	5928-25-6;7380-39-4;130848-06-5	C09258	C19H20O5;C20H24O4	Coumarins	6.55867e-07	8.18522e-07	2.09459	0.00746229	1	0.801281	-0.319619
Deethylatrazine	6190-65-4	C06559	C6H10ClN5	Triazines	0.00451941	0.00345508	1.92018	0.0343313	1	1.30805	0.387415
Methyl caffeate acid	3843-74-1	C10477	C10H10O4	Phenylpropanoids	1.02859e-05	6.6105e-06	1.89681	0.0498044	1	1.556	0.637838
4'-Demethylpodophyllotoxin	40505-27-9	C10553	C21H20O8	Lignans	1.77236e-06	1.0851e-06	2.09823	0.00941265	1	1.63336	0.707841
Neocnidilide	4567-33-3	C17002	C12H18O2	Lactones	1.03984e-05	6.18851e-06	1.78651	0.0436596	1	1.68028	0.748703
(S)-N-Methylcoclaurine	3423-07-2	C05176	C18H21NO3	Isoquinolines and derivatives	1.07213e-06	6.35342e-07	2.16318	0.00392404	1	1.68749	0.754877
2',3,5,7-Tetrahydroxyflavone	480-15-9	C10036	C15H10O6	Flavonoids	6.73278e-06	3.96791e-06	1.77165	0.0492379	1	1.69681	0.762822
Vestitol	35878-41-2	C16225	C16H16O4	Flavonoids	2.6369e-06	1.29109e-06	1.73657	0.0343525	1	2.04239	1.03026
Ganoderic acid H	98665-19-1		C32H44O9	Triterpenoids	1.45783e-05	6.88828e-06	1.93151	0.0323974	1	2.11639	1.08161
L-Methionine	63-68-3	C00073	C5H11NO2S	Amino acid and derivatives;amino acids	0.000378631	0.000165006	2.11987	0.0142787	1	2.29465	1.19827
1,7-Diphenyl-4-hepten-3-one	79559-59-4		C19H20O	Phenols	5.77336e-06	2.51513e-06	1.80765	0.0457016	1	2.29545	1.19878
Linarin	480-36-4		C28H32O14	Flavonoids	1.49029e-06	6.35258e-07	1.80322	0.0466115	1	2.34596	1.23018
trans-3,5-Dimethoxy-4-hydroxy cinnamaldehydee	4206-58-0	C05610	C11H12O4	Phenylpropanoids	9.37698e-06	3.73041e-06	1.90145	0.0315604	1	2.51366	1.32979
Hesperetin 7-O-glucoside	31712-49-9	C16422	C22H24O11	Flavonoids	1.28266e-05	3.63041e-06	1.96861	0.0151765	1	3.53309	1.82093
6-Hydroxystigmasta-4,22-dien-3-one	36450-01-8		C29H46O2	Steroids	1.25165e-06	3.44161e-07	1.99094	0.0401735	1	3.63682	1.86268
Phillyrin;Phillyroside	487-41-2	C17048	C27H34O11	Phenylpropanoids	1.52159e-05	3.99974e-06	1.68909	0.0459697	1	3.80422	1.9276
Peonidin-3-glucoside	68795-37-9	C12141	C22H22O11	Flavonoids	1.16925e-05	2.63241e-06	1.923	0.0247561	1	4.44176	2.15113
Koenigicine	24123-92-0		C20H21NO3	Alkaloids	5.58035e-06	1.10524e-06	1.8115	0.0164985	1	5.049	2.336
Quercitrin	522-12-3	C01750	C21H20O11	Flavonoids	5.73324e-06	1.11815e-06	2.15918	0.0212102	1	5.12745	2.35824
Malvidin-3-O-galactoside	30113-37-2		C23H25O12	Flavonoids	8.44309e-07	1.61812e-07	1.83268	0.0034225	1	5.21785	2.38346
Kaurenoic acid	6730-83-2	C11874	C20H30O2	Diterpenoids	0.00032699	3.85295e-05	2.04	0.0209734	1	8.48674	3.08521
2-Hydroxy-3-(4-hydroxyphenyl)propenoic acid		C05350	C9H8O4	Benzene and substituted derivatives	3.08041e-05	3.24698e-06	2.18386	0.00132216	1	9.487	3.24595

## Sheet: RP vs BP
compound name	CAS	KEGG_ID	FORMULA	CLASS_EN	MEAN RP	MEAN BP	VIP	P-VALUE	Q-VALUE	FOLD CHANGE	LOG_FOLDCHANGE
Citreorosein	481-73-2	C17810	C15H10O6	Anthraquinones	3.15923e-06	2.6235e-05	2.17896	0.00129869	1	0.12042	-3.05385
Schaftoside	51938-32-0	C10181	C26H28O14	Flavonoids	2.44858e-06	8.19549e-06	2.09483	0.0208513	1	0.298771	-1.74289
20-COOH-Leukotriene B4	80434-82-8	C05950	C20H30O6	Fatty Acyls	2.46056e-06	5.4364e-06	2.29946	0.00211317	1	0.452608	-1.14367
Zingerone	122-48-5	C17497	C11H14O3	Phenols	8.38982e-07	1.72111e-06	2.15389	0.0103736	1	0.487466	-1.03663
Propyl paraben	94-13-3		C10H12O3	Phenols	3.63168e-06	7.43798e-06	2.19121	0.018106	1	0.488261	-1.03428
N-Acetyl-L-glutamate 5-semialdehyde	13074-21-0	C01250	C7H11NO4	Carboxylic acids and derivatives	1.25391e-05	2.42023e-05	2.22294	0.0106601	1	0.518095	-0.948711
3-Indolebutyric acid	133-32-4	C11284	C12H13NO2	phytohormone	1.59234e-06	2.87515e-06	1.80282	0.048171	1	0.553827	-0.852493
Myzodendrone;Coniferin	101705-37-7;531-29-3	C00761	C16H22O8	Phenols;Phenylpropanoids	3.58812e-06	6.11556e-06	2.20239	0.00866994	1	0.58672	-0.769257
22-Dehydroclerosterol	26315-07-1		C29H46O	Steroids	0.000185242	0.000165979	2.14894	0.0221762	1	1.11606	0.158415
Diallyl disulfide	2179-57-9	C08369	C6H10S2	Miscellaneous	0.0042826	0.00319514	2.08314	0.0312323	1	1.34035	0.422608
(S)-2-Aceto-2-hydroxybutanoate		C06006	C6H10O4	Keto acids and derivatives	0.000283383	0.00020216	2.12637	0.0162653	1	1.40178	0.487257
Desoxypeganine	495-59-0	C10656	C11H12N2	Alkaloids	1.34169e-06	9.02194e-07	2.2449	0.0171332	1	1.48715	0.572546
Neocnidilide	4567-33-3	C17002	C12H18O2	Lactones	1.03984e-05	6.24664e-06	2.13138	0.020123	1	1.66465	0.735216
Vitamin A	68-26-8;11103-57-4	C00473	C20H30O	Vitamins	2.72204e-06	1.57088e-06	1.99361	0.0324464	1	1.73281	0.793114
Ganoderic acid H	98665-19-1		C32H44O9	Triterpenoids	1.45783e-05	7.09456e-06	2.12977	0.0313118	1	2.05486	1.03904
Alloimperatorin	642-05-7	C09053	C16H14O4	Coumarins	5.21017e-06	2.50635e-06	1.97765	0.0267563	1	2.07879	1.05574
Methyl gallate	99-24-1		C8H8O5	Phenols	2.97121e-06	1.28118e-06	2.06824	0.0322815	1	2.31911	1.21357
2-Hydroxyxanthone	1915-98-6		C13H8O3	Xanthones	2.85845e-06	1.21122e-06	2.18446	0.0307226	1	2.35997	1.23877
Alpha-Toxicarol	82-09-7	C10537	C23H22O7	Flavonoids	2.33198e-06	8.73592e-07	1.9738	0.0288514	1	2.66942	1.41652
Protoveratrine A	143-57-7	C10815	C41H63NO14	Alkaloids	1.59731e-05	4.51825e-06	2.34442	0.00827757	1	3.53523	1.8218
Valechlorine	51771-49-4		C22H31ClO8	Iridoids	1.31701e-05	2.91459e-06	1.83616	0.040026	1	4.51866	2.1759
Koenigicine	24123-92-0		C20H21NO3	Alkaloids	5.58035e-06	1.13632e-06	2.02404	0.0142748	1	4.91088	2.29598

## Sheet: YP vs GP
compound name	CAS	KEGG_ID	FORMULA	CLASS_EN	MEAN YP	MEAN GP	VIP	P-VALUE	Q-VALUE	FOLD CHANGE	LOG_FOLDCHANGE
Dalbergin	482-83-7	C10414	C16H12O4	Coumarins	2.26312e-07	1.06511e-06	2.00981	0.0336165	0.668449	0.212478	-2.23462
Corynanthine	483-10-3		C21H26N2O3	Alkaloids	2.99698e-07	1.40667e-06	2.05952	0.00999445	0.584555	0.213055	-2.2307
Deguelin	522-17-8	C10417	C23H22O6	Flavonoids	5.95876e-06	2.12185e-05	1.61996	0.0133966	0.612329	0.280829	-1.83224
Physalin D	54980-22-2		C28H32O11	Steroids and steroid derivatives	1.21079e-05	4.00325e-05	1.9444	0.00446023	0.489135	0.302451	-1.72523
Parsonsine	72213-98-0	C10357	C22H33NO8	Alkaloids	8.14783e-07	2.32243e-06	2.14164	0.00153668	0.39892	0.350832	-1.51115
Isoalantolactone	470-17-7	C09484	C15H20O2	Sesquiterpenoids	4.18195e-06	1.13439e-05	1.92176	0.0316789	0.665976	0.368653	-1.43966
Enterolactone	78473-71-9	C18165	C18H18O4	Lignans	2.51657e-06	6.35786e-06	1.93882	0.0293519	0.662604	0.395821	-1.33708
Rosmarinine	520-65-0	C10380	C18H27NO6	Alkaloids	3.9958e-07	9.9599e-07	2.11587	0.00238494	0.39892	0.401188	-1.31765
Pterosin D	34169-70-5		C15H20O3	Sesquiterpenoids	4.00227e-07	9.92436e-07	1.95419	0.0134696	0.612793	0.403277	-1.31016
(S)-N-Methylcoclaurine	3423-07-2	C05176	C18H21NO3	Isoquinolines and derivatives	2.71282e-07	6.35342e-07	1.66573	0.049235	0.681578	0.426985	-1.22774
Taraxasterone	6786-16-9		C30H48O	Triterpenoids	2.15229e-06	4.82156e-06	2.09829	0.00755424	0.552669	0.44639	-1.16362
Fisetin	528-48-3	C01378	C15H12O6	flavonoids	6.58115e-07	1.42225e-06	1.97231	0.025619	0.656014	0.462729	-1.11176
Fustin	20725-03-5	C01378	C15H12O6	Flavonoids	1.1269e-06	2.33804e-06	1.88175	0.0475051	0.680531	0.481988	-1.05293
5-Tricosyl-1,3-benzenediol	70110-60-0		C29H52O2	Phenols	6.06771e-07	1.25213e-06	1.75556	0.0287498	0.661648	0.484592	-1.04516
Colneleate	52761-34-9	C19827	C18H30O3	Fatty Acyls	7.82759e-06	1.58573e-05	1.79761	0.0355074	0.670618	0.493626	-1.01851
9-Hydroxycalabaxanthone	35349-68-9		C24H24O6	Xanthones	7.68004e-07	1.45626e-06	1.97276	0.033699	0.668549	0.52738	-0.923085
3-(Carboxymethylamino)propanoic acid	505-72-6		C5H9NO4	Alkaloids	1.32792e-05	2.4882e-05	2.10324	0.00539823	0.512269	0.533687	-0.905935
3-Ethoxy-4-hydroxybenzaldehyde;Ethyl salicylate	121-32-4;118-61-6		C9H10O3	Phenols	4.24164e-06	7.92436e-06	1.99559	0.011157	0.595641	0.535265	-0.901674
Citreorosein	481-73-2	C17810	C15H10O6	Anthraquinones	1.10065e-06	2.03616e-06	1.77168	0.0247968	0.654318	0.540551	-0.887498
3-Methy-L-histidine	368-16-1	C01152	C7H11N3O2	amino acids	1.45221e-05	2.40432e-05	2.07139	0.00352721	0.457671	0.603998	-0.727385
Agnuside	11027-63-7	C09765	C22H26O11	Iridoids	9.28243e-06	1.53212e-05	1.6618	0.0366873	0.671864	0.605855	-0.722956
Benzyl acetate	140-11-4	C15513	C9H10O2	Phenols	6.61886e-06	1.04381e-05	1.8289	0.0409396	0.67579	0.634106	-0.657205
Lancerin	81991-99-3	C10075	C19H18O10	Xanthones	2.88016e-06	4.50264e-06	2.03456	0.00633613	0.529909	0.639659	-0.644625
2-Hydroxybutanoic acid	3347-90-8	C05984	C4H8O3	Organic acids	0.000388373	0.000596363	2.12712	0.00185437	0.39892	0.651235	-0.61875
6-Aminocaproic acid	60-32-2	C02378	C6H13NO2	Fatty Acyls	0.00318779	0.00256905	2.00037	0.0182614	0.635977	1.24084	0.311321
Isoleucine	443-79-8	C16434;C06418	C6H13NO2	Amino acid and derivatives	0.00234995	0.00168707	1.98063	0.0217815	0.647099	1.39292	0.478108
L-Isoleucine;L-Leucine	73-32-5;61-90-5	C00407;C00123	C6H13NO2	Amino acid and derivatives	0.00234995	0.00168707	1.98063	0.0217815	0.647099	1.39292	0.478108
1D-Myo-inositol 1,4-bisphosphate	74465-19-3	C01220	C6H14O12P2	Organooxygen compounds	6.80622e-07	4.04453e-07	1.9865	0.0239383	0.652432	1.68282	0.750882
Proline betaine	471-87-4	C10172	C7H13NO2	Carboxylic acids and derivatives	4.77657e-05	2.83143e-05	1.88903	0.0165846	0.629212	1.68698	0.754443
Riddelline	23246-96-0	C10375	C18H23NO6	Alkaloids	3.8244e-06	2.2164e-06	1.99444	0.0142761	0.61764	1.7255	0.787015
5-Heneicosylresorcinol	70110-59-7		C27H48O2	Phenols	3.14326e-06	1.6549e-06	1.89082	0.0171553	0.631646	1.89936	0.925515
3-(3,4-Dihydroxy-5-methoxy)-2-propenoic acid	2041-35-2	C05619	C10H10O5	Cinnamic acids and derivatives	5.42485e-06	2.49584e-06	1.69096	0.024248	0.653127	2.17356	1.12006
Rutacridone	17948-33-3	C10738	C19H17NO3	Alkaloids	1.12629e-06	3.30054e-07	1.97878	0.00189816	0.39892	3.41244	1.7708
k-Strophanthoside	33279-57-1	C08881	C42H64O19	Steroids	8.497e-07	1.61993e-07	1.72111	0.0309744	0.665005	5.24528	2.39102
Retrorsine;Usaramine	480-54-6;15503-87-4	C10364;C10413	C18H25NO6	Alkaloids	2.05413e-06	2.63734e-07	1.7876	0.0126856	0.607576	7.78863	2.96137

## Sheet: YP vs BP
compound name	CAS	KEGG_ID	FORMULA	CLASS_EN	MEAN YP	MEAN BP	VIP	P-VALUE	Q-VALUE	FOLD CHANGE	LOG_FOLDCHANGE
Citreorosein	481-73-2	C17810	C15H10O6	Anthraquinones	1.10065e-06	2.6235e-05	1.97097	0.00636497	0.373967	0.0419534	-4.57507
2-Hydroxy-3-(4-hydroxyphenyl)propenoic acid		C05350	C9H8O4	Benzene and substituted derivatives	4.84302e-06	2.93335e-05	1.91922	0.00456558	0.347077	0.165102	-2.59857
(S)-N-Methylcoclaurine	3423-07-2	C05176	C18H21NO3	Isoquinolines and derivatives	2.71282e-07	1.32408e-06	1.79849	0.014047	0.419012	0.204883	-2.28713
g-Strophanthin	630-60-4	C01443	C29H44O12	Steroids and steroid derivatives	2.43301e-07	1.06917e-06	1.78265	0.0412123	0.496293	0.227561	-2.13567
Phillyrin;Phillyroside	487-41-2	C17048	C27H34O11	Phenylpropanoids	2.84639e-06	1.10423e-05	1.60119	0.00979106	0.40159	0.257771	-1.95584
Reticuline;(R)-Reticuline	485-19-8;3968-19-2	C02105;C12328;C05178	C19H23NO4	Alkaloids	1.15346e-06	4.25264e-06	1.81886	0.0233186	0.455857	0.271233	-1.8824
Acetylcholine chloride	60-31-1	C08201	C7H16ClNO2	Alkaloids	1.45635e-05	5.23994e-05	1.59073	0.0294292	0.473576	0.277933	-1.84719
3-Nitro-L-tyrosine	621-44-3		C9H10N2O5	Miscellaneous	5.56813e-07	1.9787e-06	1.75937	0.0200092	0.442801	0.281403	-1.82929
ent-17-Hydroxykaur-15-en-19-oic acid;12-Hydroxyabietic acid	35030-38-7;3484-61-5		C20H30O3	Diterpenoids	6.43229e-07	2.09877e-06	1.84078	0.0282232	0.47043	0.306479	-1.70614
Daidzein	486-66-8	C10208	C15H10O4	Flavonoids	9.92505e-07	3.20291e-06	1.88107	0.0127702	0.414872	0.309876	-1.69024
Vicenin 2	23666-13-9	C10195	C27H30O15	Flavonoids	7.17086e-07	2.29697e-06	1.78948	0.0312152	0.477954	0.312188	-1.67951
beta-Lactose	5965-66-2	C01970	C12H22O11	Carbohydrates	1.83369e-05	5.81232e-05	1.92178	0.00712903	0.382015	0.315483	-1.66436
Sinapyl alcohol	537-33-7	C02325	C11H14O4	Hydroxycinnamoyl derivatives	4.3986e-07	1.3653e-06	1.82363	0.0265808	0.466053	0.32217	-1.6341
Progesterone	57-83-0	C00410	C21H30O2	Steroids	1.00219e-06	3.058e-06	1.17716	0.0181986	0.434086	0.327729	-1.60943
Tetrodotoxin	4368-28-9	C11692	C11H17N3O8	Alkaloids	1.11482e-06	3.36744e-06	1.50127	0.0419548	0.497348	0.331058	-1.59484
Orobol (5,7,3',4'-tetrahydroxyisoflavone)	480-23-9	C10510	C15H10O6	Flavonoids	8.27676e-07	2.43631e-06	1.59074	0.0366372	0.488978	0.339725	-1.55756
Lycorine	476-28-8	C08532	C16H17NO4	Alkaloids	3.66557e-07	1.05241e-06	1.74654	0.0267723	0.466586	0.348302	-1.52159
Saponarin	20310-89-8	C08064	C27H30O15	Flavonoids	1.62711e-06	4.63565e-06	1.83276	0.0226207	0.453363	0.350999	-1.51046
Vitexin 2''-glucoside	61360-94-9	C04024	C27H30O15	Flavonoids	1.62711e-06	4.63565e-06	1.83276	0.0226207	0.453363	0.350999	-1.51046
6-Hydroxykaempferol	4324-55-4	C10068	C15H10O7	Flavonoids	3.16641e-05	8.38859e-05	1.72139	0.0402929	0.49494	0.377466	-1.40558
Propyl paraben	94-13-3		C10H12O3	Phenols	2.81131e-06	7.43798e-06	1.71761	0.0137375	0.418072	0.377966	-1.40367
Sweroside	14215-86-2	C17071	C16H22O9	Iridoids;Terpene	1.80062e-06	4.69799e-06	1.71656	0.0174056	0.430373	0.383275	-1.38355
Homopterocarpin	606-91-7		C17H16O4	Flavonoids	1.6125e-06	3.83773e-06	1.45138	0.0273241	0.468089	0.420171	-1.25095
Dihydrorobinetin	4382-33-6		C15H12O7	Flavonoids	1.04025e-06	2.45501e-06	1.46139	0.0257874	0.463772	0.423723	-1.23881
Taraxasterol	1059-14-9	C08636	C30H50O	Triterpenoids	6.2425e-07	1.43444e-06	1.63258	0.0461425	0.502729	0.435186	-1.20029
L-Homocitrulline	1190-49-4	C02427	C7H15N3O3	Amino acid and derivatives	1.31603e-06	3.01666e-06	1.58339	0.0325368	0.48093	0.436255	-1.19676
3-Octyl alcohol	589-98-0	C17144	C8H18O	Miscellaneous	2.34518e-06	5.32789e-06	1.85509	0.0128025	0.414986	0.440172	-1.18386
N-Acetyl-L-glutamate 5-semialdehyde	13074-21-0	C01250	C7H11NO4	Carboxylic acids and derivatives	1.08616e-05	2.42023e-05	1.82332	0.0058626	0.367772	0.448783	-1.15591
beta-Nicotinamide mononucleotide	1094-61-7	C00455	C11H15N2O8P	Nucleotide and its derivates	0.00201228	0.00424828	1.62879	0.0393161	0.493442	0.47367	-1.07805
beta-Glucogallin	13405-60-2		C13H16O10	Phenols	4.49634e-06	9.47724e-06	1.6886	0.0395187	0.493758	0.474435	-1.07572
Ascorbic acid	50-81-7	C00072	C6H8O6	Vitamins	0.00107428	0.0022627	1.95013	0.00133365	0.214725	0.474776	-1.07468
20-COOH-Leukotriene B4	80434-82-8	C05950	C20H30O6	Fatty Acyls	2.58424e-06	5.4364e-06	1.71249	0.0132454	0.416497	0.475358	-1.07291
16-Hydroxy hexadecanoic acid	506-13-8	C18218	C16H32O3	Lipids	8.86158e-07	1.86118e-06	1.77758	0.0242443	0.458981	0.476127	-1.07058
Baldrinal	18234-46-3	C16811	C12H10O4	Miscellaneous	8.33434e-07	1.71669e-06	1.64959	0.0488389	0.505755	0.485488	-1.04249
Alpha-Lactose	63-42-3	C00243	C12H22O11	Organooxygen compounds	0.000547526	0.00111447	1.81729	0.0165357	0.425975	0.491289	-1.02536
11-Keto-beta-boswellic acid	17019-92-0		C30H46O4	Triterpenoids	7.21453e-07	1.45897e-06	1.53008	0.0495007	0.506453	0.494496	-1.01597
2-Aminomuconate semialdehyde		C03824	C6H7NO3	Carboxylic acids and derivatives	2.37508e-05	4.55512e-05	1.89642	0.0422669	0.497781	0.521408	-0.939515
Trehalose	99-20-7	C01083	C12H22O11	Organooxygen compounds	9.30215e-05	0.000173	1.80534	0.0200372	0.442926	0.537698	-0.895133
Myzodendrone;Coniferin	101705-37-7;531-29-3	C00761	C16H22O8	Phenols;Phenylpropanoids	3.28998e-06	6.11556e-06	1.81565	0.00570478	0.365648	0.537969	-0.894406
Hydrangenol	480-47-7	C10262	C15H12O4	Flavonoids	2.92243e-06	5.4073e-06	1.74304	0.0145161	0.420368	0.540461	-0.887738
Melibiose	585-99-9	C05402	C12H22O11	Carbohydrates	6.91777e-05	0.000121399	1.84299	0.0102742	0.404199	0.569838	-0.811375
3-Methoxy-4,5-methylenedioxycinnamaldehyde	74683-19-5		C11H10O4	Phenylpropanoids	9.70147e-06	1.68949e-05	1.59191	0.0461933	0.502789	0.574224	-0.800316
Pristimerin	1258-84-0	C08633	C30H40O4	Triterpenoids	6.65165e-07	1.06138e-06	1.65535	0.0417319	0.497035	0.626697	-0.67416
1-Isomangostin hydrate	26063-95-6		C24H28O7	Xanthones	3.82662e-07	6.05613e-07	1.85309	0.00432728	0.342283	0.631859	-0.662326
beta-Alanine	107-95-9	C00099	C3H7NO2	amino acids	1.6941e-05	2.60691e-05	1.63675	0.0480631	0.504916	0.64985	-0.621821
Ethyl cinnamate	103-36-6	C06359	C11H12O2	Phenylpropanoids	3.62523e-06	5.52269e-06	1.84682	0.013543	0.417461	0.656425	-0.607299
(+)-Afzelechin;(-)-Epiafzelechin	2545-00-8	C09320;C12128	C15H14O5	Flavonoids	5.56647e-06	8.28199e-06	1.69881	0.033824	0.483637	0.672117	-0.573215
3-Methy-L-histidine	368-16-1	C01152	C7H11N3O2	amino acids	1.45221e-05	2.15892e-05	1.68444	0.0285351	0.471213	0.672655	-0.572061
p-Aminobenzoate	150-13-0	C00568	C7H7NO2	Benzoic acid derivatives	0.000929497	0.00125727	1.6443	0.0487222	0.50563	0.739299	-0.43577
(2S,3R,4E)-2-Amino-4-heptadecene-1,3-diol	6918-48-5		C17H35NO2	Alkaloids	1.91932e-05	2.53194e-05	1.60684	0.0371964	0.489956	0.758043	-0.399648
Synephrine	94-07-5	C04548	C9H13NO2	Alkaloids	3.48894e-06	2.12505e-06	1.95109	0.000366343	0.117967	1.64181	0.715291
O-Phosphocholine	3616-04-4;107-73-3	C00588	C4H12NO4P	Cholines	5.19636e-07	3.07729e-07	1.76981	0.0104397	0.405044	1.68862	0.755843
D-Glutamine	5959-95-5	C00819	C5H10N2O3	Carboxylic acids and derivatives	0.078108	0.0457914	1.79719	0.0157886	0.423676	1.70574	0.770395
L-Lysine;L-Glutamine	56-87-1;56-85-9	C00047;C00064	C6H14N2O2;C5H10N2O3	Amino acid and derivatives;amino acids	0.078108	0.0457914	1.79719	0.0157886	0.423676	1.70574	0.770395
(S)-2-Aceto-2-hydroxybutanoate		C06006	C6H10O4	Keto acids and derivatives	0.000374027	0.00020216	1.81747	0.0121304	0.412507	1.85016	0.887648
Diallyl disulfide	2179-57-9	C08369	C6H10S2	Miscellaneous	0.00608258	0.00319514	1.83399	0.0131575	0.416204	1.9037	0.928804
Proline betaine	471-87-4	C10172	C7H13NO2	Carboxylic acids and derivatives	4.77657e-05	2.48061e-05	1.92456	0.00066763	0.143323	1.92556	0.94528
L-Citruline;L-Citrulline	372-75-8	C00327	C6H13N3O3	Amino acid and derivatives;amino acids	0.00167521	0.000844813	1.68087	0.0376143	0.49067	1.98293	0.987636
L-Arginine	74-79-3	C00062	C6H14N4O2	Amino acid and derivatives;amino acids	0.0165686	0.00719524	1.36387	0.0479341	0.504774	2.30271	1.20333
3-(3,4-Dihydroxy-5-methoxy)-2-propenoic acid	2041-35-2	C05619	C10H10O5	Cinnamic acids and derivatives	5.42485e-06	1.91497e-06	1.95532	0.000269904	0.117967	2.83286	1.50226

## Sheet: GP vs BP
compound name	CAS	KEGG_ID	FORMULA	CLASS_EN	MEAN GP	MEAN BP	VIP	P-VALUE	Q-VALUE	FOLD CHANGE	LOG_FOLDCHANGE
Sarsasapogenin	126-19-2	C03963	C27H44O3	Steroids	1.08538e-07	1.50128e-06	2.03419	0.0065881	1	0.0722972	-3.78992
Citreorosein	481-73-2	C17810	C15H10O6	Anthraquinones	2.03616e-06	2.6235e-05	2.32053	0.00707247	1	0.0776123	-3.68757
Eucannabinolide	38458-58-1	C09475	C22H28O8	Sesquiterpenoids	1.95353e-07	2.25813e-06	2.01672	0.0132539	1	0.0865112	-3.53097
Folinic acid	58-05-9	C03479	C20H23N7O7	Pteridines and derivatives	1.52888e-07	1.49062e-06	1.93743	0.0464124	1	0.102567	-3.28537
2-Hydroxy-3-(4-hydroxyphenyl)propenoic acid		C05350	C9H8O4	Benzene and substituted derivatives	3.24698e-06	2.93335e-05	2.22517	0.003587	1	0.110692	-3.17538
Retrorsine;Usaramine	480-54-6;15503-87-4	C10364;C10413	C18H25NO6	Alkaloids	2.63734e-07	1.63539e-06	1.78416	0.0443087	1	0.161267	-2.63248
Malvidin-3-O-galactoside	30113-37-2		C23H25O12	Flavonoids	1.61812e-07	8.45577e-07	1.84087	0.0426614	1	0.191362	-2.38562
Saponarin	20310-89-8	C08064	C27H30O15	Flavonoids	9.04158e-07	4.63565e-06	1.91847	0.0197104	1	0.195045	-2.35812
Vitexin 2''-glucoside	61360-94-9	C04024	C27H30O15	Flavonoids	9.3328e-07	4.63565e-06	1.90802	0.0198627	1	0.201327	-2.31239
Phillyrin;Phillyroside	487-41-2	C17048	C27H34O11	Phenylpropanoids	3.99974e-06	1.10423e-05	1.61697	0.037413	1	0.362219	-1.46507
6-Hydroxystigmasta-4,22-dien-3-one	36450-01-8		C29H46O2	Steroids	3.44161e-07	8.9726e-07	1.95432	0.0457644	1	0.383569	-1.38244
Lycorine	476-28-8	C08532	C16H17NO4	Alkaloids	4.35649e-07	1.05241e-06	1.98458	0.0361989	1	0.413953	-1.27246
Traumatic acid	6402-36-4	C16308	C12H20O4	Fatty Acyls	1.13584e-06	2.56702e-06	2.08821	0.0142249	1	0.442475	-1.17633
Orobol (5,7,3',4'-tetrahydroxyisoflavone)	480-23-9	C10510	C15H10O6	Flavonoids	1.1064e-06	2.43631e-06	1.86748	0.0400642	1	0.454128	-1.13883
L-Methionine	63-68-3	C00073	C5H11NO2S	Amino acid and derivatives;amino acids	0.000165006	0.000357293	2.18002	0.00594865	1	0.461823	-1.11459
(S)-N-Methylcoclaurine	3423-07-2	C05176	C18H21NO3	Isoquinolines and derivatives	6.35342e-07	1.32408e-06	2.30262	2.37135e-05	1	0.479836	-1.05939
Sulfuretin	120-05-8	C08730	C15H10O5	Flavonoids	1.18816e-06	2.37664e-06	1.84215	0.0493459	1	0.499935	-1.00019
Okanin	484-76-4	C08724	C15H12O6	Chalcones	1.57709e-06	2.83633e-06	1.90242	0.0385801	1	0.556029	-0.846767
17-Hydroxyprogesterone	3168-01-2;68-96-2	C01176	C21H30O3	Steroids and steroid derivatives	2.53093e-06	4.49336e-06	1.98935	0.0255423	1	0.56326	-0.828128
Dexamethasone	50-02-2	C06945;C15643	C22H29FO5	Steroids and steroid derivatives	1.89217e-06	3.20596e-06	2.1536	0.0164205	1	0.590205	-0.760713
isoliquiritigenin	961-29-5	C08650	C15H12O4	flavonoids	7.94825e-07	1.34284e-06	1.80704	0.0340338	1	0.591899	-0.756577
Homopterocarpin	606-91-7		C17H16O4	Flavonoids	2.4647e-06	3.83773e-06	1.86371	0.0403797	1	0.642227	-0.638844
alpha-Cyperone	473-08-5	C17090	C15H22O	Sesquiterpenoids	5.09288e-06	7.65151e-06	2.11657	0.00924717	1	0.665605	-0.587262
Gibberellin A4	468-44-0	C11864	C19H24O5	phytohormone	1.11358e-06	8.44043e-07	2.24385	0.00124145	1	1.31934	0.399816
Simiarenol	1615-94-7	C17901	C30H50O	Triterpenoids	6.61423e-06	4.9305e-06	1.84401	0.0449997	1	1.34149	0.423839
Germanicol	465-02-1	C19833	C30H50O	Triterpenoids	6.61423e-06	4.6354e-06	2.05772	0.0137237	1	1.4269	0.512879
O-Phosphocholine	3616-04-4;107-73-3	C00588	C4H12NO4P	Cholines	5.30666e-07	3.07729e-07	1.94024	0.0414857	1	1.72446	0.786145
Octadecyl p-coumarate	72943-88-5		C27H44O3	Phenylpropanoids	4.51176e-06	2.48383e-06	2.09351	0.0201539	1	1.81645	0.861124
Parsonsine	72213-98-0	C10357	C22H33NO8	Alkaloids	2.32243e-06	1.24821e-06	1.84658	0.0392292	1	1.86061	0.895777
3,4,5-Trimethoxycinnamyl alcohol	30273-62-2		C12H16O4	Phenylpropanoids	6.37177e-06	3.21839e-06	1.96499	0.0400156	1	1.9798	0.985358
9-Riburonosyladenine		C11501	C10H11N5O5		7.81109e-06	2.79532e-06	2.0686	0.0453164	1	2.79435	1.48251
Corynanthine	483-10-3		C21H26N2O3	Alkaloids	1.40667e-06	4.57297e-07	1.45364	0.0382927	1	3.07605	1.62108
