# Supplementary material for: Metabolic Profiling and Functional Metabolite Distribution in Colored Tomatoes
Source: Foods. 2025 Nov 25;14(23):4044. doi: 10.3390/foods14234044 (PMC12692197; doi:10.3390/foods14234044)
Supplement: Supplementary file 1 [file foods-14-04044-s001.zip › File S2.xlsx]

## Sheet: Flavonoids
compound name	CAS	KEGG_ID	FORMULA	CLASS_EN	Mean BP	Mean GP	Mean RP	Mean YP
(-)-Epicatechin gallate	1257-08-5		C22H18O10	Flavonoids	3.52823e-06	2.09726e-06	4.88102e-06	2.17712e-06
(-)-Epigallocatechin	970-74-1	C12136	C15H14O7	flavonoids	4.38094e-06	3.22505e-06	1.04579e-06	8.07502e-07
(+)-Afzelechin;(-)-Epiafzelechin	2545-00-8	C09320;C12128	C15H14O5	Flavonoids	8.28199e-06	6.37121e-06	5.20829e-06	5.56647e-06
1,3-Diphenyl-2-propen-1-one;Chalcone	94-41-7	C01484	C15H12O	Flavonoids	5.3986e-07	1.04136e-06	9.90442e-07	4.7791e-07
2-Benzal-4-hydroxyacetophenone	2657-25-2	C14232	C15H12O2	Flavonoids	2.49654e-06	2.6326e-06	3.20094e-06	2.09936e-06
2,3-Dihydro-2-phenyl-4H-benzopyran-4-one	487-26-3	C02099	C15H12O2	Flavonoids	9.11165e-06	9.20178e-06	1.35178e-05	5.11523e-06
2'-Hydroxygenistein	1156-78-1	C12134	C15H10O6	Flavonoids	1.45083e-06	1.44337e-06	1.25502e-06	9.08682e-07
2',3,5,7-Tetrahydroxyflavone	480-15-9	C10036	C15H10O6	Flavonoids	4.59705e-06	3.96791e-06	6.73278e-06	2.66743e-06
3,8'-Biapigenin	101140-06-1		C30H18O10	Flavonoids	1.23477e-05	1.54339e-05	1.49141e-05	1.1346e-05
3,9-Dihydroxypterocarpan	61135-91-9	C04271	C15H12O4	Flavonoids	1.47324e-06	1.00247e-06	1.37469e-06	7.72545e-07
3',4',7-Trihydroxyisoflavone	485-63-2	C14313	C15H10O5	Flavonoids	2.72285e-06	1.08085e-06	2.43414e-06	1.23271e-06
4'-Methoxyflavone	4143-74-2		C16H12O3	Flavonoids	1.28908e-06	1.50191e-06	2.36182e-06	1.37046e-06
4',5,6,7-Tetramethoxyflavone;5,6,7-trimethoxy-2-(4-methoxyphenyl)chromen-4-one	1168-42-9	C14472	C19H18O6	Flavonoids	4.71058e-06	5.69514e-06	6.23449e-06	3.57615e-06
4',5,7-Trimethoxyflavone	6938-19-8	C14985	C18H16O6	Flavonoids	7.76721e-07	8.23163e-07	6.05723e-07	6.95736e-07
4',7-Isoflavandiol	531-95-3	C14131	C15H14O3	Flavonoids	1.49597e-06	2.54363e-06	2.13256e-06	2.90513e-06
5,7-Dihydroxyisoflavone	61-68-7	C02168	C15H15NO2	Flavonoids	2.53325e-07	2.32007e-07	4.59747e-07	4.15084e-07
6-Hydroxykaempferol	4324-55-4	C10068	C15H10O7	Flavonoids	8.38859e-05	0.000118065	7.89378e-05	3.16641e-05
6,8-Diprenylnaringenin	68236-11-3	C09724	C25H28O5	Flavonoids	3.49574e-06	2.486e-06	1.72582e-06	1.68618e-06
7-Hydroxyflavanone	6515-36-2	C14290	C15H12O3	Flavonoids	3.18121e-07	3.12357e-07	8.89469e-07	5.39884e-07
7-Hydroxyflavone	6665-86-7	C11264	C15H10O3	Flavonoids	3.72093e-05	4.29696e-05	4.20306e-05	2.77334e-05
7,8-Dihydroxyflavone	38183-03-8		C15H10O4	Flavonoids	1.1879e-06	1.16767e-06	2.49494e-06	1.10259e-06
Afzelin;Kaempferol 3-O-rhamnoside (Kaempferin)	482-39-3	C16911	C21H20O10	Flavonoids	2.09017e-06	7.94859e-07	3.1657e-06	1.22108e-06
Alpha-Toxicarol	82-09-7	C10537	C23H22O7	Flavonoids	8.73592e-07	1.52703e-06	2.33198e-06	1.18392e-06
Aromadendrin	480-20-6	C00974	C15H12O6	Flavonoids	2.40992e-05	6.63339e-06	1.35677e-05	1.20889e-05
Astragalin	480-10-4	C12249	C21H20O11	flavonoids	2.9975e-05	8.01041e-06	1.23381e-05	6.73194e-06
Baicalein	491-67-8	C10023	C15H10O5	Flavonoids	1.19331e-06	4.57032e-07	7.89836e-07	5.38174e-07
Baicalin	21967-41-9	C10025	C21H18O11	flavonoids	4.58174e-06	3.97569e-06	2.47566e-06	3.328e-06
Biochanin A	491-80-5	C00814	C16H12O5	flavonoids	6.5621e-06	5.40837e-06	5.10572e-06	4.53263e-06
Brazilin	474-07-7	C09920	C16H14O5	Flavonoids	5.35737e-06	4.04934e-06	8.20559e-06	3.16726e-06
Butin;2'-Hydroxydihydrodaidzein	492-14-8	C09614;C03567	C15H12O5	Flavonoids;Isoflavonoids	6.01432e-06	3.72854e-06	4.08847e-05	7.07917e-06
Cajanol	61020-70-0	C10204	C17H16O6	Isoflavonoids	3.70415e-06	3.40078e-06	3.671e-06	3.02598e-06
Calycosin	20575-57-9	C01562	C16H12O5	Flavonoids	2.02284e-06	3.66778e-06	2.80945e-06	1.28923e-06
Cedeodarin	31076-39-8	C09770	C16H14O8	Flavonoids	8.70932e-07	2.06128e-06	1.4106e-06	1.54281e-06
Chalconaringenin	73692-50-9	C06561	C15H12O5	flavonoids	0.000647984	1.07254e-05	0.00675907	0.000434613
Chrysoeriol 7-apiosylglucoside	33579-63-4		C27H30O15	Flavonoids	1.30415e-06	6.77596e-07	2.50363e-06	1.05724e-06
Cianidanol	18829-70-4	C06562	C15H14O6	flavonoids	1.42482e-06	1.0015e-06	1.87002e-06	5.60679e-06
Cyanidin	528-58-5	C05905	C15H10O6	Flavonoids	4.98206e-06	4.73304e-06	4.84887e-06	3.91659e-06
Cyanidin-3-O-rhamnoside chloride	38533-30-1		C21H21O10	Flavonoids	2.19841e-06	3.11276e-06	2.12817e-06	4.88084e-07
Cynaroside	5373-11-5		C21H20O11	flavonoids	4.6625e-05	0.000171647	0.000111216	5.96773e-05
Daidzein	486-66-8	C10208	C15H10O4	Flavonoids	3.20291e-06	3.35487e-06	3.89755e-06	9.92505e-07
Daidzin	552-66-9	C10216	C21H20O9	flavonoids	4.07487e-06	9.29827e-06	7.16426e-06	4.05861e-06
Dalbergioidin	30368-42-4	C10415	C15H12O6	Flavonoids	1.94064e-05	2.5493e-06	0.000101067	1.11233e-05
Deguelin	522-17-8	C10417	C23H22O6	Flavonoids	1.66876e-05	2.12185e-05	1.63292e-05	5.95876e-06
Delphinidin	528-53-0	C05908	C15H10O7	Flavonoids	8.95043e-06	3.52451e-06	1.74263e-05	7.03999e-06
Delphinidin-3-O-glucoside;Isoquercitrin	6906-38-3;50986-17-9;482-35-9	C12138	C21H20O12	Flavonoids	0.000562509	7.2888e-05	0.000587143	0.000225284
Demethoxycapillarisin	61854-36-2	C17786	C15H10O6	Flavonoids	3.47312e-06	3.61293e-06	3.67772e-06	2.1819e-06
Dihydromyricetin	27200-12-0	C02906	C15H12O8	flavonoids	6.29471e-05	0.000255711	4.58727e-05	2.83614e-05
Dihydrorobinetin	4382-33-6		C15H12O7	Flavonoids	2.45501e-06	3.26335e-06	3.27458e-06	1.04025e-06
Epicatechin;(+)-Epicatechin	490-46-0;35323-91-2	C09727;C09728	C15H14O6	Flavonoids	1.40206e-06	1.21765e-06	5.36599e-06	1.55121e-06
Epigallate catechin gallate (EGCG)	989-51-5	C09731	C22H18O11	Flavonoids	2.26586e-06	1.9495e-06	9.2349e-06	2.98765e-06
Farrerol	24211-30-1	C09734	C17H16O5	Flavonoids	7.23141e-06	1.88643e-06	5.11057e-06	2.04236e-06
Fisetin	528-48-3	C01378	C15H12O6	flavonoids	4.93684e-06	1.42225e-06	1.91922e-06	6.58115e-07
Flavone	525-82-6	C15608;C10043	C15H10O2	Flavonoids	2.14864e-05	2.1175e-06	3.1729e-06	1.38678e-06
Fustin	20725-03-5	C01378	C15H12O6	Flavonoids	2.25102e-06	2.33804e-06	1.58039e-06	1.1269e-06
Gallocatechin	970-73-0	C12127	C15H14O7	flavonoids	8.42126e-07	6.62903e-07	1.68841e-06	3.36488e-06
Genistein	446-72-0	C06563	C15H10O5	flavonoids	9.79433e-07	2.65603e-06	7.82959e-07	9.36292e-07
Genistin	529-59-9		21H20O10	flavonoids	6.58593e-06	2.76535e-06	2.47529e-05	6.82149e-06
Glucoliquiritin	93446-18-5		C27H32O14	Flavonoids	3.65601e-06	3.68085e-06	2.67206e-06	1.29627e-06
Glycitin	40246-10-4	C16195	C22H22O10	flavonoids	8.62221e-06	3.60353e-05	4.67955e-05	2.61359e-06
Gossypetin	489-35-0	C04109	C15H10O8	Flavonoids	1.4111e-05	8.95151e-06	1.21432e-05	6.16395e-06
Hesperetin	520-33-2	C01709	C16H14O6	flavonoids	3.77556e-06	5.95135e-07	1.08772e-05	2.56221e-06
Hesperetin 7-O-glucoside	31712-49-9	C16422	C22H24O11	Flavonoids	1.18592e-05	3.63041e-06	1.28266e-05	2.80298e-06
Hesperidin	520-26-3	C09755	C28H34O15	flavonoids	2.63843e-06	1.85657e-06	7.27324e-06	1.15804e-06
Hinokiflavone	19202-36-9	C10057	C30H18O10	Flavonoids	1.23477e-05	1.54339e-05	1.50318e-05	1.263e-05
Homoeriodictyol	446-71-9	C09756	C16H14O6	Flavonoids	2.41868e-05	5.59526e-06	4.39798e-05	4.87541e-05
Homopterocarpin	606-91-7		C17H16O4	Flavonoids	3.83773e-06	2.4647e-06	6.30099e-06	1.6125e-06
Hydrangenol	480-47-7	C10262	C15H12O4	Flavonoids	5.4073e-06	4.11713e-06	8.93063e-06	2.92243e-06
Hyperoside	482-36-0	C10073	C21H20O12	flavonoids	6.64454e-05	1.09287e-05	4.61036e-05	4.11865e-05
Irisflorentin	41743-73-1	C17958	C20H18O8	Flavonoids	5.91035e-07	7.39709e-07	4.88829e-07	2.42537e-07
isoliquiritigenin	961-29-5	C08650	C15H12O4	flavonoids	1.34284e-06	7.94825e-07	1.6939e-06	1.176e-06
Isoquercitrin	482-35-9	C05623	C21H20O12	flavonoids	0.000562509	7.2888e-05	0.000587143	0.000225284
Isorhamnetin-3-O-neohespeidoside	55033-90-4		C28H32O16	Flavonoids	9.4519e-07	1.86361e-06	7.42717e-07	2.13708e-05
Isosakuranetin	480-43-3	C05334	C16H14O5	Flavonoids	4.5792e-06	1.80188e-06	9.2462e-06	3.55445e-06
Isoscoparin	20013-23-4	C05990	C22H22O11	Flavonoids	1.05928e-05	1.62488e-06	5.19388e-06	1.83421e-06
Kaempferol 3-O-beta-sophoroside;Cyanin	19895-95-5;2611-67-8;20905-74-2	C12634;C08639	C27H30O16	Flavonoids	1.39291e-05	1.95431e-06	3.83107e-06	2.57171e-06
Kaempferol-3-O-rutinoside	17650-84-9	C21833	C27H30O15	flavonoids	6.67136e-05	1.60451e-05	8.71284e-05	3.0135e-05
Linarin	480-36-4		C28H32O14	Flavonoids	8.08007e-07	6.35258e-07	1.49029e-06	4.10903e-07
Liquiritigenin	578-86-9	C09762	C15H12O4	Flavonoids	5.8372e-07	7.46097e-07	9.1815e-07	5.76958e-07
Lonicerin	25694-72-8	C12630	C27H30O15	Flavonoids	1.82179e-06	1.61767e-06	2.29158e-06	2.20008e-06
Maltol	118-71-8	C11918	C6H6O3	Flavonoids	0.000311728	0.000426115	0.000395775	0.000304237
Malvidin 3-O-glucoside (Oenin);Malvidin 3-glucoside	18470-06-9	C12140	C23H24O12	Flavonoids	2.96971e-06	1.74155e-06	1.77251e-06	7.96912e-07
Malvidin-3-O-galactoside	30113-37-2		C23H25O12	Flavonoids	8.45577e-07	1.61812e-07	8.44309e-07	9.34314e-07
Meloside A	60767-80-8		C27H30O15	Flavonoids	4.3809e-06	1.8476e-06	2.95921e-06	1.23755e-06
Morin	480-16-0	C10105	C15H10O7	Flavonoids	1.68625e-06	1.94493e-06	2.75113e-06	1.20214e-06
Morusin	62596-29-6	C10106	C25H24O6	Flavonoids	7.6052e-06	9.68439e-06	1.02831e-05	6.83445e-06
Naringenin	480-41-1	C00509	C15H12O5	flavonoids	0.000639328	9.21625e-06	0.00659278	0.000380966
Neohesperidin	13241-33-3	C09806	C28H34O15	flavonoids	1.80844e-06	1.07365e-06	6.12692e-06	1.84257e-06
Norwogonin	4443-09-8	C10113	C15H10O5	Flavonoids	7.69942e-06	6.80814e-06	9.29641e-06	3.07225e-06
Ononin;Formononetin 7-O-glucoside (Ononin)	486-62-4	C10509	C22H22O9	Flavonoids	3.67376e-06	5.00487e-06	3.63627e-06	1.80612e-06
Orobol (5,7,3',4'-tetrahydroxyisoflavone)	480-23-9	C10510	C15H10O6	Flavonoids	2.43631e-06	1.1064e-06	1.38696e-06	8.27676e-07
Pedalitin	22384-63-0	C10119	C16H12O7	Flavonoids	5.16413e-06	6.11204e-06	5.48321e-06	4.24525e-06
Pelargonidin-3,5-O-diglucoside chloride	17334-58-6	C08725	C27H30O15	Flavonoids	2.08609e-06	1.29298e-06	3.96458e-06	1.83656e-06
Peonidin-3-glucoside	68795-37-9	C12141	C22H22O11	Flavonoids	7.68603e-06	2.63241e-06	1.16925e-05	3.11007e-06
Phloretin	60-82-2	C00774	C15H14O5	flavonoids	1.38495e-06	7.82419e-07	1.43843e-06	2.12354e-06
Poncirin	14941-08-3	C09830	C28H34O14	Flavonoids	1.17036e-06	1.73804e-06	1.92295e-06	1.50869e-06
Protocatechualdehyde	139-85-5	C16700	C7H6O3	flavonoids	7.5399e-05	6.20422e-05	7.36106e-05	5.2118e-05
Pseudobaptigenin	90-29-9	C10522	C16H10O5	Isoflavonoids	1.51673e-06	1.21261e-06	3.37725e-06	1.16118e-06
Puerarin	3681-99-0	C10524	C21H20O9	flavonoids	7.85082e-05	6.22788e-05	7.22235e-05	9.23925e-05
Quercetagetin	90-18-6	C10122	C15H10O8	Flavonoids	2.9314e-05	2.23861e-05	3.95232e-05	2.44591e-05
Quercetin 3-O-neohesperidoside	32453-36-4		C27H30O16	Flavonoids	1.80598e-05	8.87866e-06	3.99997e-05	1.56525e-05
Quercetin-3-O-sophoroside	18609-17-1	C12667	C27H30O17	Flavonoids	2.36668e-06	1.2757e-06	2.9678e-06	1.95724e-06
Quercetin-7-O-beta-D-glucopyranoside	491-50-9	C12639	C21H20O12	Flavonoids	9.55965e-06	4.11337e-06	1.08169e-05	3.58299e-06
Quercitrin	522-12-3	C01750	C21H20O11	Flavonoids	3.69659e-06	1.11815e-06	5.73324e-06	1.11118e-06
Resokaempferol	2034-65-3	C10037	C15H10O5	Flavonoids	4.99095e-06	1.33474e-06	3.32074e-06	1.21296e-06
Robinetin	490-31-3	C10177	C15H10O7	Flavonoids	6.7818e-06	2.76937e-06	9.35664e-06	3.31726e-06
Rutin	153-18-4	C05625	C27H30O16	flavonoids	0.00304302	0.00037583	0.00307724	0.00121599
Saponarin	20310-89-8	C08064	C27H30O15	Flavonoids	4.63565e-06	9.04158e-07	2.162e-06	1.62711e-06
Schaftoside	51938-32-0	C10181	C26H28O14	Flavonoids	8.19549e-06	3.17821e-06	2.44858e-06	2.48956e-06
Sciadopitysin	521-34-6	C10182	C33H24O10	Flavonoids	3.06938e-06	3.33225e-06	2.24804e-06	1.29434e-06
Scutellarein	529-53-3	C10184	C15H10O6	Flavonoids	5.46036e-06	2.29247e-06	1.62435e-06	7.68383e-07
Spinosin	72063-39-9	C17834	C28H32O15	flavonoids	1.8422e-05	1.00155e-05	1.67922e-05	5.98207e-06
Sulfuretin	120-05-8	C08730	C15H10O5	Flavonoids	2.37664e-06	1.18816e-06	1.66274e-06	1.77224e-06
Swertiajaponin	6980-25-2	C10187	C22H22O11	Flavonoids	5.43276e-06	6.78267e-06	6.68209e-06	2.07652e-06
Tangeretin	481-53-8	C10190	C20H20O7	Flavonoids	8.742e-06	1.45024e-05	1.23785e-05	8.50625e-06
Taxifolin	480-18-2	C01617	C15H12O7	flavonoids	2.05967e-05	2.17666e-05	2.55005e-05	2.00159e-05
Tectorigenin	548-77-6	C10534	C16H12O6	flavonoids	1.63758e-06	9.65543e-07	9.11539e-07	5.28462e-07
Theaflavin	4670-05-7		C29H24O12	Flavonoids	8.62653e-07	2.79959e-07	3.65066e-07	2.00558e-07
Trifolirhizin	6807-83-6	C10538	C22H22O10	Flavonoids	2.48776e-06	9.8301e-07	3.02186e-06	5.3236e-07
Trimethylapigenin	5631-70-9		C18H16O5	Flavonoids	5.11488e-06	4.70025e-06	7.15193e-06	3.21409e-06
Vestitol	35878-41-2	C16225	C16H16O4	Flavonoids	4.10186e-06	1.29109e-06	2.6369e-06	1.30376e-06
Vicenin 2	23666-13-9	C10195	C27H30O15	Flavonoids	2.29697e-06	1.30474e-06	2.71128e-06	7.17086e-07
Vitexin 2''-glucoside	61360-94-9	C04024	C27H30O15	Flavonoids	4.63565e-06	9.3328e-07	2.162e-06	1.62711e-06

## Sheet: Alkaloids
compound name	CAS	KEGG_ID	FORMULA	CLASS_EN	Mean BP	Mean GP	Mean RP	Mean YP
(-)-Cinchonidine	485-71-2	C11379	C19H22N2O	Alkaloids	0.000145166	0.000146042	0.000630792	0.000109831
(2S,3R,4E)-2-Amino-4-heptadecene-1,3-diol	6918-48-5		C17H35NO2	Alkaloids	2.53194e-05	3.3444e-05	2.46102e-05	1.91932e-05
1-Cinnamoylpyrrolidine	52438-21-8		C13H15NO	Alkaloids	7.04216e-07	1.20661e-06	8.67869e-07	9.0334e-07
2-Hydroxypyridine	142-08-5	C02502	C5H5NO	Alkaloids	1.02392e-06	1.2133e-06	1.43321e-06	1.35492e-06
3-(Carboxymethylamino)propanoic acid	505-72-6		C5H9NO4	Alkaloids	2.5781e-05	2.4882e-05	2.61052e-05	1.32792e-05
3-Hydroxy-2-methylpyridine	1121-25-1		C6H7NO	Alkaloids	1.63842e-06	1.84273e-06	1.63342e-06	1.58047e-06
3-Methyl-1-butylamine	107-85-7	C02640	C5H13N	Alkaloids	2.57625e-06	2.70979e-06	2.92439e-06	2.29199e-06
3-Methylindole	83-34-1	C08313	C9H9N	Alkaloids	0.000250993	0.000245803	0.000316009	0.000352563
3alpha,6beta-Ditigloyloxytropan-7beta-ol	7159-86-6		C18H27NO5	Alkaloids	0.00273253	0.00268363	0.00308606	0.00174667
7-Ethyl-10-Hydroxycamptothecin	86639-52-3	C11173	C22H20N2O5	Alkaloids	4.42245e-07	3.36101e-07	1.19391e-06	8.15081e-07
8-Amino-7-oxononanoic acid	4707-58-8	C01092	C9H17NO3	Alkaloids	9.83132e-07	7.72225e-07	5.97912e-07	9.11722e-07
8-Azabicyclo-3.2.1-octan-3-ol	501-33-7		C7H13NO	Alkaloids	1.14791e-06	8.86025e-07	7.71715e-07	6.0404e-07
Acetamide	60-35-5	C06244	C2H5NO	Alkaloids	0.000659176	0.000626808	0.000597372	0.000530999
Acetylcholine chloride	60-31-1	C08201	C7H16ClNO2	Alkaloids	5.23994e-05	3.06562e-05	3.09014e-05	1.45635e-05
Agrocybenine	178764-92-6		C12H18N2O	Alkaloids	4.40063e-05	2.39775e-05	4.40678e-05	2.02359e-05
Amabiline;Supinine	17958-43-9;551-58-6	C10263;C10403	C15H25NO4	Alkaloids	3.79581e-05	3.81128e-05	4.04014e-05	3.01589e-05
Anabasine	494-52-0;13078-04-1	C06180;C11357	C10H14N2	Alkaloids	2.51934e-06	2.53848e-06	7.17225e-06	2.2177e-06
Antirhine	16049-28-8	C09033	C19H24N2O	Alkaloids	2.57997e-06	2.6462e-06	3.31201e-06	3.91784e-06
Arecaidine	499-04-7	C10128	C7H11NO2	Alkaloids	2.46981e-05	2.65997e-05	1.37182e-05	1.44063e-05
Astrocasine	2114-92-3	C10130	C20H26N2O	Alkaloids	2.73607e-07	1.51726e-07	3.29039e-07	1.78228e-07
Caffeine	58-08-2	C07481	C8H10N4O2	Alkaloids	3.12111e-06	6.18734e-06	1.015e-05	3.81187e-06
Calystegine A6	177794-04-6		C7H13NO3	Alkaloids	7.33754e-06	6.17265e-06	5.40696e-06	1.82514e-06
Calystegine A7	197565-90-5		C7H13NO3	Alkaloids	0.00150731	0.00281924	0.00151362	0.00104215
Calystegine B2	127414-85-1	C10851	C7H13NO4	Alkaloids	1.20043e-06	1.109e-05	9.82621e-07	2.96542e-06
Cassythicine	5890-28-8	C09389	C19H19NO4	Alkaloids	3.70806e-07	8.02948e-07	5.70343e-07	3.24879e-07
Cinchonine	118-10-5	C06528	C19H22N2O	Alkaloids	0.000105258	0.000105232	0.000416882	6.27515e-05
Cochlearine	52418-07-2	C10853	C15H19NO3	Alkaloids	9.21752e-07	6.13397e-07	7.4515e-07	6.32151e-07
Corynanthine	483-10-3		C21H26N2O3	Alkaloids	4.57297e-07	1.40667e-06	7.48736e-07	2.99698e-07
Crotanecine	5096-50-4	C10284	C8H13NO3	Alkaloids	5.88272e-07	9.20388e-07	9.36043e-07	4.01189e-07
Crotonoside	1818-71-9	C08432	C10H13N5O5	Alkaloids	0.0431475	0.0341841	0.0348471	0.0261484
D-Aspartic acid	1783-96-6	C00402	C4H7NO4	Alkaloids	0.00093465	0.000804015	0.00126069	0.000895438
D-Serine	312-84-5	C00740	C3H7NO3	Alkaloids	0.000103468	0.000111888	0.000100371	8.80674e-05
Dehydronuciferine	7630-74-2		C19H19NO2	Alkaloids	6.88211e-07	7.68079e-07	8.04593e-07	1.04294e-06
Denudatine	26166-37-0	C08680	C22H33NO2	Alkaloids	0.000531064	0.000402638	0.000459074	0.000477322
Desoxypeganine	495-59-0	C10656	C11H12N2	Alkaloids	9.02194e-07	1.05801e-06	1.34169e-06	6.07673e-07
Dhurrin	499-20-7	C05143	C14H17NO7	Alkaloids	3.67328e-05	2.42173e-05	4.17441e-05	1.7245e-05
Dictamnine	484-29-7	C10660	C12H9NO2	Alkaloids	1.01386e-06	1.26731e-06	1.14804e-06	8.78723e-07
Diethanolamine	111-42-2	C06772	C4H11NO2	Alkaloids	6.69763e-06	7.94983e-06	5.13231e-06	4.9987e-06
DL-Alanine;L-Alanine	302-72-7;56-41-7	C01401;C00041	C3H7NO2	Alkaloids;Amino acid and derivatives;amino acids	0.000553988	0.000206458	0.000475729	0.000315066
DL-Tyrosine	556-03-6	C01536	C9H11NO3	Alkaloids	0.00195313	0.0021578	0.00208965	0.00288266
Fulvine	6029-87-4	C10304	C16H23NO5	Alkaloids	5.16451e-07	8.93384e-07	6.81424e-07	3.55708e-07
Ganoderic acid L	102607-24-9		C30H46O8	Alkaloids	1.1421e-06	1.75961e-06	1.57038e-06	1.0324e-06
Gentioflavin	18058-50-9	C09962	C10H11NO3	Alkaloids	2.08177e-06	2.44338e-06	1.81451e-06	1.68297e-06
Glycine	56-40-6	C00037	C2H5NO2	Alkaloids;amino acids	3.7069e-06	1.99446e-06	3.23702e-06	2.54148e-06
Gramine	87-52-5	C08304	C11H14N2	Alkaloids	2.348e-06	3.19397e-06	3.8102e-06	2.09302e-06
Hypotaurine	300-84-5	C00519	C2H7NO2S	Alkaloids	2.6817e-06	3.00971e-06	3.23242e-06	1.96878e-06
Indaconitine	4491-19-4	C08691	C34H47NO10	Alkaloids	3.41555e-06	2.96117e-07	5.88645e-06	3.40199e-06
Indole	120-72-9	C00463	C8H7N	Alkaloids	0.00226071	0.00206786	0.0024257	0.00260118
indolin-2-one	59-48-3	C12312	C8H7NO	Alkaloids	7.91327e-06	8.42307e-06	6.22069e-06	3.895e-06
Isatidine	15503-86-3	C10333	C18H25NO7	Alkaloids	2.53637e-06	1.49814e-06	1.51602e-06	1.32847e-06
Koenigicine	24123-92-0		C20H21NO3	Alkaloids	1.13632e-06	1.10524e-06	5.58035e-06	2.88477e-06
Kynurenic acid	492-27-3	C01717	C10H7NO3	Alkaloids	6.14015e-06	5.99432e-06	4.71877e-06	3.89837e-06
L-Nicotine	54-11-5	C00745	C10H14N2	Alkaloids	2.60093e-06	1.76467e-06	3.12356e-06	1.39175e-06
Lumichrome	1086-80-2	C01727	C12H10N4O2	Alkaloids	1.43185e-05	1.41148e-05	1.09602e-05	1.19947e-06
Lycorine	476-28-8	C08532	C16H17NO4	Alkaloids	1.05241e-06	4.35649e-07	8.22548e-07	3.66557e-07
Matrine	519-02-8	C10774	C15H24N2O	Alkaloids	5.60666e-07	2.3005e-07	6.73343e-07	7.819e-07
Methylisopelletierine	18747-42-7	C06184	C9H17NO	Alkaloids	1.54309e-06	2.05548e-06	1.56159e-06	1.30777e-06
Mimosine	500-44-7	C04771	C8H10N2O4	Alkaloids	4.62566e-07	5.33002e-07	5.34213e-07	4.94391e-07
Mitraphylline	509-80-8	C09227	C21H24N2O4	Alkaloids	1.98839e-06	1.96619e-06	1.47292e-06	1.46979e-06
Nantenine	2565-01-7	C19985	C20H21NO4	Alkaloids	3.67526e-06	1.08585e-05	1.97987e-08	5.34229e-06
Nicotinamide	98-92-0	C00153	C6H6N2O	Alkaloids	0.000258876	0.000270607	0.000265217	0.0001353
O-Acetylethanolamine	1854-30-4		C4H9NO2	Alkaloids	0.00515588	0.00538271	0.00429465	0.00391749
Otonecine	6887-34-9	C10356	C9H15NO3	Alkaloids	5.33061e-06	6.40195e-06	4.13595e-05	4.43026e-06
Parsonsine	72213-98-0	C10357	C22H33NO8	Alkaloids	1.24821e-06	2.32243e-06	1.52407e-06	8.14783e-07
Perakine	4382-56-3	C19932	C21H22N2O3	Alkaloids	2.19913e-06	1.64985e-06	1.08489e-06	6.74747e-07
Platyphylline	480-78-4	C10363	C18H27NO5	Alkaloids	4.04085e-07	6.34193e-07	5.34339e-07	5.90079e-07
Protoveratrine A	143-57-7	C10815	C41H63NO14	Alkaloids	4.51825e-06	8.94389e-06	1.59731e-05	2.98285e-06
Reticuline;(R)-Reticuline	485-19-8;3968-19-2	C02105;C12328;C05178	C19H23NO4	Alkaloids	4.25264e-06	3.55935e-06	4.58242e-06	1.15346e-06
Retronecine	480-85-3	C06177	C8H13NO2	Alkaloids	8.05459e-07	4.89483e-07	9.16286e-07	1.67878e-06
Retrorsine;Usaramine	480-54-6;15503-87-4	C10364;C10413	C18H25NO6	Alkaloids	1.63539e-06	2.63734e-07	8.4367e-07	2.05413e-06
Riddelline	23246-96-0	C10375	C18H23NO6	Alkaloids	3.31594e-06	2.2164e-06	2.13624e-06	3.8244e-06
Rivularine	723-78-4	C10278	C13H19NO3	Alkaloids	1.62361e-06	9.97028e-07	1.10888e-06	5.87356e-07
Rosmarinine	520-65-0	C10380	C18H27NO6	Alkaloids	9.47669e-07	9.9599e-07	1.95476e-06	3.9958e-07
Rutacridone	17948-33-3	C10738	C19H17NO3	Alkaloids	7.2817e-07	3.30054e-07	3.43036e-07	1.12629e-06
Seneciphylline	480-81-9	C10391	C18H23NO5	Alkaloids	2.09317e-06	1.13705e-06	1.03558e-06	8.08543e-07
Solasodine	126-17-0	C10822	C27H43NO2	Alkaloids	6.68062e-06	1.06312e-05	9.64936e-06	7.72159e-06
Strychnine	57-24-9	C06522	C21H22N2O2	Alkaloids	1.9697e-06	1.54372e-06	2.41922e-06	1.42282e-06
Stylopine	84-39-9	C05175	C19H17NO4	Alkaloids	4.31212e-07	6.1621e-07	2.0929e-07	2.96611e-07
Synephrine	94-07-5	C04548	C9H13NO2	Alkaloids	2.12505e-06	3.46909e-06	3.52236e-06	3.48894e-06
Tacrolimus	104987-11-3	C01375	C44H69NO12	Alkaloids	5.29446e-06	4.97681e-06	2.27678e-05	4.5239e-06
Tetrodotoxin	4368-28-9	C11692	C11H17N3O8	Alkaloids	3.36744e-06	1.9468e-06	1.7586e-06	1.11482e-06
Theobromine	83-67-0	C07480	C7H8N4O2	Alkaloids	8.65395e-06	6.13292e-06	7.43603e-06	4.02387e-06
Theophylline	58-55-9	C07130	C7H8N4O2	Alkaloids	1.57975e-06	1.1013e-06	7.74053e-07	1.83935e-06
Tombozine	604-99-9	C11635	C19H22N2O	Alkaloids	8.87552e-07	1.04733e-06	1.83752e-06	6.68352e-07
Triangularine	87340-27-0	C10410	C18H25NO5	Alkaloids	0.000210653	0.00019496	0.000232825	0.000148717
Trigonelline	535-83-1	C01004	C7H7NO2	Alkaloids	0.00888541	0.00693711	0.00916302	0.00643246
Tropine acetate;3-Acetoxytropane	3423-27-6;3423-26-5	C12452;C12453	C10H17NO2	Alkaloids	2.418e-05	2.05653e-05	2.21013e-05	1.75779e-05
Tryptophan;L-Tryptophan;D-Tryptophan	54-12-6;73-22-3;153-94-6	C00806;C00078;C00525	C11H12N2O2	Alkaloids;Amino acid and derivatives;Indoles and derivatives;amino acids	0.000111924	0.000120021	0.000149395	0.000158731
Vasicine	6159-55-3	C10733	C11H12N2O	Alkaloids	0.000175109	0.000173769	0.000214307	0.000251405
Vomicine	125-15-5	C09255	C22H24N2O4	Alkaloids	1.22503e-06	9.2398e-07	2.00373e-06	4.55572e-07
Yohimbic acid monohydrate	522-87-2		C20H24N2O3	Alkaloids	1.20207e-06	3.13636e-06	2.79733e-06	2.01183e-06
