# Supplementary material for: Metabolic Profiling and Functional Metabolite Distribution in Colored Tomatoes
Source: Foods. 2025 Nov 25;14(23):4044. doi: 10.3390/foods14234044 (PMC12692197; doi:10.3390/foods14234044)
Supplement: Supplementary file 1 [file foods-14-04044-s001.zip › File S3.xlsx]

## Sheet: RP vs YP
compound name	CAS	KEGG_ID	FORMULA	CLASS_EN	MEAN RP	MEAN YP	VIP	P-VALUE	Q-VALUE	FOLD CHANGE	LOG_FOLDCHANGE
2,3-Dihydro-2-phenyl-4H-benzopyran-4-one	487-26-3	C02099	C15H12O2	Flavonoids	1.35178e-05	5.11523e-06	1.78576	0.0123987	0.347743	2.64266	1.40199
2',3,5,7-Tetrahydroxyflavone	480-15-9	C10036	C15H10O6	Flavonoids	6.73278e-06	2.66743e-06	1.78692	0.00296751	0.256082	2.52407	1.33575
Alpha-Toxicarol	82-09-7	C10537	C23H22O7	Flavonoids	2.33198e-06	1.18392e-06	1.70004	0.0385537	0.429369	1.96971	0.977986
Brazilin	474-07-7	C09920	C16H14O5	Flavonoids	8.20559e-06	3.16726e-06	1.49161	0.0316979	0.419278	2.59075	1.37337
Fisetin	528-48-3	C01378	C15H12O6	flavonoids	1.91922e-06	6.58115e-07	1.87031	0.0130018	0.352322	2.91624	1.54411
Hesperetin 7-O-glucoside	31712-49-9	C16422	C22H24O11	Flavonoids	1.28266e-05	2.80298e-06	1.72909	0.00934501	0.318571	4.57605	2.1941
Linarin	480-36-4		C28H32O14	Flavonoids	1.49029e-06	4.10903e-07	1.38501	0.0294451	0.415081	3.62687	1.85872
Peonidin-3-glucoside	68795-37-9	C12141	C22H22O11	Flavonoids	1.16925e-05	3.11007e-06	1.675	0.0309041	0.41786	3.75956	1.91056
Quercitrin	522-12-3	C01750	C21H20O11	Flavonoids	5.73324e-06	1.11118e-06	1.31899	0.0317649	0.419395	5.15958	2.36725
Spinosin	72063-39-9	C17834	C28H32O15	flavonoids	1.67922e-05	5.98207e-06	1.66583	0.0460836	0.437321	2.80709	1.48907
Vestitol	35878-41-2	C16225	C16H16O4	Flavonoids	2.6369e-06	1.30376e-06	1.61607	0.0227479	0.398554	2.02254	1.01617
compound name	CAS	KEGG_ID	FORMULA	CLASS_EN	MEAN RP	MEAN YP	VIP	P-VALUE	Q-VALUE	FOLD CHANGE	LOG_FOLDCHANGE
Rutacridone	17948-33-3	C10738	C19H17NO3	Alkaloids	3.43036e-07	1.12629e-06	1.35438	0.0320354	0.419863	0.304572	-1.71514
Riddelline	23246-96-0	C10375	C18H23NO6	Alkaloids	2.13624e-06	3.8244e-06	1.58742	0.0394331	0.430437	0.558582	-0.840159
Koenigicine	24123-92-0		C20H21NO3	Alkaloids	5.58035e-06	2.88477e-06	1.6614	0.0444239	0.435777	1.93442	0.9519
Agrocybenine	178764-92-6		C12H18N2O	Alkaloids	4.40678e-05	2.02359e-05	1.87357	0.0051997	0.259067	2.1777	1.12281
Desoxypeganine	495-59-0	C10656	C11H12N2	Alkaloids	1.34169e-06	6.07673e-07	1.44772	0.0342941	0.423516	2.20792	1.14269
Tombozine	604-99-9	C11635	C19H22N2O	Alkaloids	1.83752e-06	6.68352e-07	1.71482	0.034198	0.423369	2.74934	1.45908
Calystegine A6	177794-04-6		C7H13NO3	Alkaloids	5.40696e-06	1.82514e-06	1.81809	0.0145498	0.362772	2.9625	1.56681
Protoveratrine A	143-57-7	C10815	C41H63NO14	Alkaloids	1.59731e-05	2.98285e-06	1.85622	0.00559454	0.259351	5.35497	2.42088
Lumichrome	1086-80-2	C01727	C12H10N4O2	Alkaloids	1.09602e-05	1.19947e-06	1.85603	0.0157616	0.369856	9.13748	3.1918

## Sheet: RP vs GP
compound name	CAS	KEGG_ID	FORMULA	CLASS_EN	MEAN RP	MEAN GP	VIP	P-VALUE	Q-VALUE	FOLD CHANGE	LOG_FOLDCHANGE
2',3,5,7-Tetrahydroxyflavone	480-15-9	C10036	C15H10O6	Flavonoids	6.73278e-06	3.96791e-06	1.77165	0.0492379	1	1.69681	0.762822
Hesperetin 7-O-glucoside	31712-49-9	C16422	C22H24O11	Flavonoids	1.28266e-05	3.63041e-06	1.96861	0.0151765	1	3.53309	1.82093
Linarin	480-36-4		C28H32O14	Flavonoids	1.49029e-06	6.35258e-07	1.80322	0.0466115	1	2.34596	1.23018
Malvidin-3-O-galactoside	30113-37-2		C23H25O12	Flavonoids	8.44309e-07	1.61812e-07	1.83268	0.0034225	1	5.21785	2.38346
Peonidin-3-glucoside	68795-37-9	C12141	C22H22O11	Flavonoids	1.16925e-05	2.63241e-06	1.923	0.0247561	1	4.44176	2.15113
Quercitrin	522-12-3	C01750	C21H20O11	Flavonoids	5.73324e-06	1.11815e-06	2.15918	0.0212102	1	5.12745	2.35824
Vestitol	35878-41-2	C16225	C16H16O4	Flavonoids	2.6369e-06	1.29109e-06	1.73657	0.0343525	1	2.04239	1.03026
compound name	CAS	KEGG_ID	FORMULA	CLASS_EN	MEAN RP	MEAN GP	VIP	P-VALUE	Q-VALUE	FOLD CHANGE	LOG_FOLDCHANGE
Koenigicine	24123-92-0		C20H21NO3	Alkaloids	5.58035e-06	1.10524e-06	1.8115	0.0164985	1	5.049	2.336

## Sheet: RP vs BP
compound name	CAS	KEGG_ID	FORMULA	CLASS_EN	MEAN RP	MEAN BP	VIP	P-VALUE	Q-VALUE	FOLD CHANGE	LOG_FOLDCHANGE
Alpha-Toxicarol	82-09-7	C10537	C23H22O7	Flavonoids	2.33198e-06	8.73592e-07	1.9738	0.0288514	1	2.66942	1.41652
Schaftoside	51938-32-0	C10181	C26H28O14	Flavonoids	2.44858e-06	8.19549e-06	2.09483	0.0208513	1	0.298771	-1.74289
compound name	CAS	KEGG_ID	FORMULA	CLASS_EN	MEAN RP	MEAN BP	VIP	P-VALUE	Q-VALUE	FOLD CHANGE	LOG_FOLDCHANGE
Desoxypeganine	495-59-0	C10656	C11H12N2	Alkaloids	1.34169e-06	9.02194e-07	2.2449	0.0171332	1	1.48715	0.572546
Protoveratrine A	143-57-7	C10815	C41H63NO14	Alkaloids	1.59731e-05	4.51825e-06	2.34442	0.00827757	1	3.53523	1.8218
Koenigicine	24123-92-0		C20H21NO3	Alkaloids	5.58035e-06	1.13632e-06	2.02404	0.0142748	1	4.91088	2.29598

## Sheet: YP vs GP
compound name	CAS	KEGG_ID	FORMULA	CLASS_EN	MEAN YP	MEAN GP	VIP	P-VALUE	Q-VALUE	FOLD CHANGE	LOG_FOLDCHANGE
Deguelin	522-17-8	C10417	C23H22O6	Flavonoids	5.95876e-06	2.12185e-05	1.61996	0.0133966	0.612329	0.280829	-1.83224
Fisetin	528-48-3	C01378	C15H12O6	flavonoids	6.58115e-07	1.42225e-06	1.97231	0.025619	0.656014	0.462729	-1.11176
Fustin	20725-03-5	C01378	C15H12O6	Flavonoids	1.1269e-06	2.33804e-06	1.88175	0.0475051	0.680531	0.481988	-1.05293
compound name	CAS	KEGG_ID	FORMULA	CLASS_EN	MEAN YP	MEAN GP	VIP	P-VALUE	Q-VALUE	FOLD CHANGE	LOG_FOLDCHANGE
Corynanthine	483-10-3		C21H26N2O3	Alkaloids	2.99698e-07	1.40667e-06	2.05952	0.00999445	0.584555	0.213055	-2.2307
Parsonsine	72213-98-0	C10357	C22H33NO8	Alkaloids	8.14783e-07	2.32243e-06	2.14164	0.00153668	0.39892	0.350832	-1.51115
Rosmarinine	520-65-0	C10380	C18H27NO6	Alkaloids	3.9958e-07	9.9599e-07	2.11587	0.00238494	0.39892	0.401188	-1.31765
3-(Carboxymethylamino)propanoic acid	505-72-6		C5H9NO4	Alkaloids	1.32792e-05	2.4882e-05	2.10324	0.00539823	0.512269	0.533687	-0.905935
Riddelline	23246-96-0	C10375	C18H23NO6	Alkaloids	3.8244e-06	2.2164e-06	1.99444	0.0142761	0.61764	1.7255	0.787015
Rutacridone	17948-33-3	C10738	C19H17NO3	Alkaloids	1.12629e-06	3.30054e-07	1.97878	0.00189816	0.39892	3.41244	1.7708
Retrorsine;Usaramine	480-54-6;15503-87-4	C10364;C10413	C18H25NO6	Alkaloids	2.05413e-06	2.63734e-07	1.7876	0.0126856	0.607576	7.78863	2.96137

## Sheet: YP vs BP
compound name	CAS	KEGG_ID	FORMULA	CLASS_EN	MEAN YP	MEAN BP	VIP	P-VALUE	Q-VALUE	FOLD CHANGE	LOG_FOLDCHANGE
(+)-Afzelechin;(-)-Epiafzelechin	2545-00-8	C09320;C12128	C15H14O5	Flavonoids	5.56647e-06	8.28199e-06	1.69881	0.033824	0.483637	0.672117	-0.573215
6-Hydroxykaempferol	4324-55-4	C10068	C15H10O7	Flavonoids	3.16641e-05	8.38859e-05	1.72139	0.0402929	0.49494	0.377466	-1.40558
Daidzein	486-66-8	C10208	C15H10O4	Flavonoids	9.92505e-07	3.20291e-06	1.88107	0.0127702	0.414872	0.309876	-1.69024
Dihydrorobinetin	4382-33-6		C15H12O7	Flavonoids	1.04025e-06	2.45501e-06	1.46139	0.0257874	0.463772	0.423723	-1.23881
Homopterocarpin	606-91-7		C17H16O4	Flavonoids	1.6125e-06	3.83773e-06	1.45138	0.0273241	0.468089	0.420171	-1.25095
Hydrangenol	480-47-7	C10262	C15H12O4	Flavonoids	2.92243e-06	5.4073e-06	1.74304	0.0145161	0.420368	0.540461	-0.887738
Orobol (5,7,3',4'-tetrahydroxyisoflavone)	480-23-9	C10510	C15H10O6	Flavonoids	8.27676e-07	2.43631e-06	1.59074	0.0366372	0.488978	0.339725	-1.55756
Saponarin	20310-89-8	C08064	C27H30O15	Flavonoids	1.62711e-06	4.63565e-06	1.83276	0.0226207	0.453363	0.350999	-1.51046
Vicenin 2	23666-13-9	C10195	C27H30O15	Flavonoids	7.17086e-07	2.29697e-06	1.78948	0.0312152	0.477954	0.312188	-1.67951
Vitexin 2''-glucoside	61360-94-9	C04024	C27H30O15	Flavonoids	1.62711e-06	4.63565e-06	1.83276	0.0226207	0.453363	0.350999	-1.51046
compound name	CAS	KEGG_ID	FORMULA	CLASS_EN	MEAN YP	MEAN BP	VIP	P-VALUE	Q-VALUE	FOLD CHANGE	LOG_FOLDCHANGE
Reticuline;(R)-Reticuline	485-19-8;3968-19-2	C02105;C12328;C05178	C19H23NO4	Alkaloids	1.15346e-06	4.25264e-06	1.81886	0.0233186	0.455857	0.271233	-1.8824
Acetylcholine chloride	60-31-1	C08201	C7H16ClNO2	Alkaloids	1.45635e-05	5.23994e-05	1.59073	0.0294292	0.473576	0.277933	-1.84719
Tetrodotoxin	4368-28-9	C11692	C11H17N3O8	Alkaloids	1.11482e-06	3.36744e-06	1.50127	0.0419548	0.497348	0.331058	-1.59484
Lycorine	476-28-8	C08532	C16H17NO4	Alkaloids	3.66557e-07	1.05241e-06	1.74654	0.0267723	0.466586	0.348302	-1.52159
(2S,3R,4E)-2-Amino-4-heptadecene-1,3-diol	6918-48-5		C17H35NO2	Alkaloids	1.91932e-05	2.53194e-05	1.60684	0.0371964	0.489956	0.758043	-0.399648
Synephrine	94-07-5	C04548	C9H13NO2	Alkaloids	3.48894e-06	2.12505e-06	1.95109	0.000366343	0.117967	1.64181	0.715291

## Sheet: GP vs BP
compound name	CAS	KEGG_ID	FORMULA	CLASS_EN	MEAN GP	MEAN BP	VIP	P-VALUE	Q-VALUE	FOLD CHANGE	LOG_FOLDCHANGE
Homopterocarpin	606-91-7		C17H16O4	Flavonoids	2.4647e-06	3.83773e-06	1.86371	0.0403797	1	0.642227	-0.638844
isoliquiritigenin	961-29-5	C08650	C15H12O4	flavonoids	7.94825e-07	1.34284e-06	1.80704	0.0340338	1	0.591899	-0.756577
Malvidin-3-O-galactoside	30113-37-2		C23H25O12	Flavonoids	1.61812e-07	8.45577e-07	1.84087	0.0426614	1	0.191362	-2.38562
Orobol (5,7,3',4'-tetrahydroxyisoflavone)	480-23-9	C10510	C15H10O6	Flavonoids	1.1064e-06	2.43631e-06	1.86748	0.0400642	1	0.454128	-1.13883
Saponarin	20310-89-8	C08064	C27H30O15	Flavonoids	9.04158e-07	4.63565e-06	1.91847	0.0197104	1	0.195045	-2.35812
Sulfuretin	120-05-8	C08730	C15H10O5	Flavonoids	1.18816e-06	2.37664e-06	1.84215	0.0493459	1	0.499935	-1.00019
Vitexin 2''-glucoside	61360-94-9	C04024	C27H30O15	Flavonoids	9.3328e-07	4.63565e-06	1.90802	0.0198627	1	0.201327	-2.31239
compound name	CAS	KEGG_ID	FORMULA	CLASS_EN	MEAN GP	MEAN BP	VIP	P-VALUE	Q-VALUE	FOLD CHANGE	LOG_FOLDCHANGE
Retrorsine;Usaramine	480-54-6;15503-87-4	C10364;C10413	C18H25NO6	Alkaloids	2.63734e-07	1.63539e-06	1.78416	0.0443087	1	0.161267	-2.63248
Lycorine	476-28-8	C08532	C16H17NO4	Alkaloids	4.35649e-07	1.05241e-06	1.98458	0.0361989	1	0.413953	-1.27246
Parsonsine	72213-98-0	C10357	C22H33NO8	Alkaloids	2.32243e-06	1.24821e-06	1.84658	0.0392292	1	1.86061	0.895777
Corynanthine	483-10-3		C21H26N2O3	Alkaloids	1.40667e-06	4.57297e-07	1.45364	0.0382927	1	3.07605	1.62108

## Sheet: Common differential metabolites
Group	compound name	CAS	FORMULA	CLASS_EN	MEAN RP	MEAN YP	VIP	P-VALUE	FOLD CHANGE	LOG_FOLDCHANGE
RP vs YP	Koenigicine	24123-92-0	C20H21NO3	Alkaloids	5.58035e-06	2.88477e-06	1.6614	0.0444239	1.93442	0.9519
	Neocnidilide	4567-33-3	C12H18O2	Lactones	1.03984e-05	3.92187e-06	1.61702	0.0167641	2.6514	1.40675
RP vs GP	Neocnidilide	4567-33-3	C12H18O2	Lactones	1.03984e-05	6.18851e-06	1.78651	0.0436596	1.68028	0.748703
	Koenigicine	24123-92-0	C20H21NO3	Alkaloids	5.58035e-06	1.10524e-06	1.8115	0.0164985	5.049	2.336
RP vs BP	Neocnidilide	4567-33-3	C12H18O2	Lactones	1.03984e-05	6.24664e-06	2.13138	0.020123	1.66465	0.735216
	Koenigicine	24123-92-0	C20H21NO3	Alkaloids	5.58035e-06	1.13632e-06	2.02404	0.0142748	4.91088	2.29598
YP vs GP	Proline betaine	471-87-4	C7H13NO2	Carboxylic acids and derivatives	4.77657e-05	2.83143e-05	1.88903	0.0165846	1.68698	0.754443
YP vs BP	Proline betaine	471-87-4	C7H13NO2	Carboxylic acids and derivatives	4.77657e-05	2.48061e-05	1.92456	0.00066763	1.92556	0.94528
RP vs YP	Proline betaine	471-87-4	C7H13NO2	Carboxylic acids and derivatives	3.11863e-05	4.77657e-05	1.60501	0.034498	0.652902	-0.615063
RP vs GP	(S)-N-Methylcoclaurine	3423-07-2	C18H21NO3	Isoquinolines and derivatives	1.07213e-06	6.35342e-07	2.16318	0.00392404	1.68749	0.754877
YP vs GP	(S)-N-Methylcoclaurine	3423-07-2	C18H21NO3	Isoquinolines and derivatives	2.71282e-07	6.35342e-07	1.66573	0.049235	0.426985	-1.22774
GP vs BP	(S)-N-Methylcoclaurine	3423-07-2	C18H21NO3	Isoquinolines and derivatives	6.35342e-07	1.32408e-06	2.30262	2.37135e-05	0.479836	-1.05939
RP vs YP	(S)-N-Methylcoclaurine	3423-07-2	C18H21NO3	Isoquinolines and derivatives	1.07213e-06	2.71282e-07	1.75539	0.00502112	3.9521	1.98262
RP vs BP	Citreorosein	481-73-2	C15H10O6	Anthraquinones	3.15923e-06	2.6235e-05	2.17896	0.00129869	0.12042	-3.05385
YP vs BP	Citreorosein	481-73-2	C15H10O6	Anthraquinones	1.10065e-06	2.6235e-05	1.97097	0.00636497	0.0419534	-4.57507
GP vs BP	Citreorosein	481-73-2	C15H10O6	Anthraquinones	2.03616e-06	2.6235e-05	2.32053	0.00707247	0.0776123	-3.68757
YP vs GP	Citreorosein	481-73-2	C15H10O6	Anthraquinones	1.10065e-06	2.03616e-06	1.77168	0.0247968	0.540551	-0.887498
