# Supplementary material for: Metabolic Profiling and Functional Metabolite Distribution in Colored Tomatoes
Source: Foods. 2025 Nov 25;14(23):4044. doi: 10.3390/foods14234044 (PMC12692197; doi:10.3390/foods14234044)
Supplement: Supplementary file 1 [file foods-14-04044-s001.zip › File S4.xlsx]

## Sheet: RP vs YP
Pathway	Total	Hits	Raw p	-ln(p)	Holm adjust	FDR	Impact	Hits Cpd	Total Cpd
Aminoacyl-tRNA biosynthesis	67	4	0.024067	3.7269	1	1	0	L-Glutamine cpd:C00064; L-Lysine cpd:C00047; L-Isoleucine cpd:C00407; L-Leucine cpd:C00123	L-Asparagine cpd:C00152; tRNA(Asn) cpd:C01637; L-Histidine cpd:C00135; tRNA(His) cpd:C01643; L-Phenylalanine cpd:C00079; tRNA(Phe) cpd:C01648; L-Arginine cpd:C00062; tRNA(Arg) cpd:C01636; L-Glutamine cpd:C00064; tRNA(Gln) cpd:C01640; L-Cysteine cpd:C00097; tRNA(Cys) cpd:C01639; Glycine cpd:C00037; tRNA(Gly) cpd:C01642; tRNA(Asp) cpd:C01638; L-Aspartic acid cpd:C00049; L-Serine cpd:C00065; tRNA(Se…
Valine, leucine and isoleucine biosynthesis	26	2	0.070692	2.6494	1	1	0.01865	L-Leucine cpd:C00123; L-Isoleucine cpd:C00407	(R)-2-Methylmalate cpd:C02612; Citraconic acid cpd:C02226; D-erythro-3-Methylmalate cpd:C06032; L-Threonine cpd:C00188; 3-Methyl-2-oxovaleric acid cpd:C00671; L-Leucine cpd:C00123; (R) 2,3-Dihydroxy-3-methylvalerate cpd:C06007; 2-Isopropylmalic acid cpd:C02504; 3-Isopropylmalate cpd:C04411; Alpha-ketoisovaleric acid cpd:C00141; L-Valine cpd:C00183; (R)-2,3-Dihydroxy-isovalerate cpd:C04272; (S)-2-…
Valine, leucine and isoleucine degradation	34	2	0.11247	2.1851	1	1	0	L-Isoleucine cpd:C00407; L-Leucine cpd:C00123	Enzyme N6-(lipoyl)lysine cpd:C15972; 2-Methyl-1-hydroxybutyl-ThPP cpd:C15978; Enzyme N6-(dihydrolipoyl)lysine cpd:C15973; 2-Methyl-1-hydroxypropyl-ThPP cpd:C15976; 3-Methyl-1-hydroxybutyl-ThPP cpd:C15974; Acetyl-CoA cpd:C00024; Acetoacetyl-CoA cpd:C00332; 3-Hydroxy-3-methylglutaryl-CoA cpd:C00356; 3-Methylcrotonyl-CoA cpd:C03069; 3-Hydroxyisovaleryl-CoA cpd:C05998; Isovaleryl-CoA cpd:C02939; 3-Me…
Lysine biosynthesis	10	1	0.15877	1.8403	1	1	0.07407	L-Lysine cpd:C00047	Diaminopimelic acid cpd:C00666; L-Aspartic acid cpd:C00049; L-Aspartyl-4-phosphate cpd:C03082; L-Homoserine cpd:C00263; L-Aspartate-semialdehyde cpd:C00441; Tetrahydrodipicolinate cpd:C03972; meso-2,6-Diaminoheptanedioate cpd:C00680; Saccharopine cpd:C00449; L-2,3-Dihydrodipicolinate cpd:C03340; L-Lysine cpd:C00047
Nicotinate and nicotinamide metabolism	12	1	0.1875	1.674	1	1	0	Nicotinic acid cpd:C00253	L-Aspartic acid cpd:C00049; Iminoaspartic acid cpd:C05840; Dihydroxyacetone phosphate cpd:C00111; Quinolinic acid cpd:C03722; Nicotinic acid mononucleotide cpd:C01185; Nicotinic acid adenine dinucleotide cpd:C00857; Nicotinamide ribotide cpd:C00455; NAD cpd:C00003; Nicotinate D-ribonucleoside cpd:C05841; Nicotinic acid cpd:C00253; Nicotinamide riboside cpd:C03150; NADP cpd:C00006
Nitrogen metabolism	15	1	0.22883	1.4748	1	1	0	L-Glutamine cpd:C00064	L-Phenylalanine cpd:C00079; Formamide cpd:C00488; Cyanate cpd:C01417; Carbon dioxide cpd:C00011; Ammonia cpd:C00014; Nitrate cpd:C00244; Nitrite cpd:C00088; L-Glutamic acid cpd:C00025; L-Glutamine cpd:C00064; Allocystathionine cpd:C00542; Nitrile cpd:C00726; Formic acid cpd:C00058; Carbamic acid cpd:C01563; Carbonic acid cpd:C01353; Glycine cpd:C00037
Glucosinolate biosynthesis	54	2	0.23464	1.4497	1	1	0	L-Leucine cpd:C00123; L-Isoleucine cpd:C00407	L-Methionine cpd:C00073; Homomethionine cpd:C17213; S-(4-Methylthiobutylthiohydroximoyl)-L-cysteine cpd:C17242; 3-Methylthiopropyl-desulfoglucosinolate cpd:C17244; 2-Oxo-5-methylthiopentanoic acid cpd:C17211; 4-Methylthiobutanaldoxime cpd:C17241; 4-Methylthiobutylthiohydroximate cpd:C17243; 2-Oxo-4-methylthiobutanoic acid cpd:C01180; 2-Oxo-6-methylthiohexanoic acid cpd:C17216; 2-Oxo-7-methylthioh…
Lysine degradation	17	1	0.25527	1.3654	1	1	0	L-Lysine cpd:C00047	L-Lysine cpd:C00047; Protein N6,N6,N6-trimethyl-L-lysine cpd:C05546; Protein lysine cpd:C02188; Protein N6-methyl-L-lysine cpd:C05544; Protein N6,N6-dimethyl-L-lysine cpd:C05545; Crotonoyl-CoA cpd:C00877; Saccharopine cpd:C00449; Oxoadipic acid cpd:C00322; Acetoacetyl-CoA cpd:C00332; 4-Trimethylammoniobutanal cpd:C01149; S-Glutaryldihydrolipoamide cpd:C06157; N6,N6,N6-Trimethyl-L-lysine cpd:C0379…
Purine metabolism	61	2	0.27994	1.2732	1	1	0	L-Glutamine cpd:C00064; Guanine cpd:C00242	Guanosine diphosphate cpd:C00035; Xanthine cpd:C00385; D-Ribulose 5-phosphate cpd:C00117; Phosphoribosyl pyrophosphate cpd:C00119; L-Glutamine cpd:C00064; 5-Phosphoribosylamine cpd:C03090; Glycineamideribotide cpd:C03838; AICAR cpd:C04677; SAICAR cpd:C04823; 5-amino-1-(5-phospho-D-ribosyl)imidazole-4-carboxylate cpd:C04751; RNA cpd:C00046; Adenosine triphosphate cpd:C00002; dATP cpd:C00131; ADP c…
Phenylalanine, tyrosine and tryptophan biosynthesis	21	1	0.30557	1.1856	1	1	0.07078	3-Dehydroquinate cpd:C00944	5-O-(1-Carboxyvinyl)-3-phosphoshikimate cpd:C01269; Indoleglycerol phosphate cpd:C03506; Indole cpd:C00463; 1-(2-Carboxyphenylamino)-1-deoxy-D-ribulose 5-phosphate cpd:C01302; N-(5-Phospho-D-ribosyl)anthranilate cpd:C04302; Chorismate cpd:C00251; Phenylpyruvic acid cpd:C00166; L-Tyrosine cpd:C00082; Shikimate 3-phosphate cpd:C03175; Shikimic acid cpd:C00493; 3-Dehydroquinate cpd:C00944; 2-Dehydro…
Alanine, aspartate and glutamate metabolism	22	1	0.31762	1.1469	1	1	0.24138	L-Glutamine cpd:C00064	2-Oxosuccinamate cpd:C02362; L-Aspartic acid cpd:C00049; Argininosuccinic acid cpd:C03406; Adenylsuccinic acid cpd:C03794; L-Alanine cpd:C00041; Succinic acid semialdehyde cpd:C00232; Oxoglutaric acid cpd:C00026; L-Glutamine cpd:C00064; L-Glutamic acid cpd:C00025; 2-Keto-glutaramic acid cpd:C00940; (S)-1-Pyrroline-5-carboxylate cpd:C03912; Oxalacetic acid cpd:C00036; L-Asparagine cpd:C00152; Fuma…
Pyrimidine metabolism	38	1	0.48539	0.7228	1	1	0	L-Glutamine cpd:C00064	Thioredoxin cpd:C00342; Uridine 5'-diphosphate cpd:C00015; Uridine 5'-monophosphate cpd:C00105; L-Glutamine cpd:C00064; Carbamoylphosphate cpd:C00169; 4,5-Dihydroorotic acid cpd:C00337; Orotidylic acid cpd:C01103; RNA cpd:C00046; Uridine triphosphate cpd:C00075; Dihydrouracil cpd:C00429; Ureidopropionic acid cpd:C02642; Cytidine triphosphate cpd:C00063; CDP cpd:C00112; Cytidine monophosphate cpd:…
Arginine and proline metabolism	38	1	0.48539	0.7228	1	1	0	L-Glutamine cpd:C00064	Ammonia cpd:C00014; Carbamoylphosphate cpd:C00169; Ornithine cpd:C00077; Citrulline cpd:C00327; L-Aspartic acid cpd:C00049; Argininosuccinic acid cpd:C03406; L-Arginine cpd:C00062; L-Glutamic acid cpd:C00025; N-Acetyl-L-alanine cpd:C00624; N-Acetyl-L-glutamyl 5-phosphate cpd:C04133; N-Acetyl-L-glutamate 5-semialdehyde cpd:C01250; N-Acetylornithine cpd:C00437; L-Proline cpd:C00148; Peptide cpd:C00…
Flavonoid biosynthesis	43	1	0.52918	0.63643	1	1	0.00051	Fustin cpd:C01378	Pinobanksin cpd:C09826; p-Coumaroyl quinic acid cpd:C12208; 4-Coumaroylshikimate cpd:C02947; Kaempferol cpd:C05903; Delphinidin cpd:C05908; Cyanidin cpd:C05905; Pelargonidin cpd:C05904; Leucodelphinidin cpd:C05909; Leucocyanidin cpd:C05906; cis-3,4-Leucopelargonidin cpd:C03648; Garbanzol cpd:C09751; Dihydrokaempferol cpd:C00974; Naringenin cpd:C00509; Liquiritigenin cpd:C09762; Pentahydroxyflavan…

## Sheet: RP vs GP
Pathway	Total	Hits	Raw p	-ln(p)	Holm adjust	FDR	Impact	Hits Cpd	Total Cpd
Tyrosine metabolism	18	1	0.16792	1.7843	1	1	0	4-Hydroxyphenylacetaldehyde cpd:C03765	3,4-Dihydroxyphenylglycol cpd:C05576; L-Dopa cpd:C00355; Homogentisic acid cpd:C00544; 4-Fumarylacetoacetic acid cpd:C01061; L-Tyrosine cpd:C00082; 4-Hydroxyphenylpyruvic acid cpd:C01179; Succinic acid semialdehyde cpd:C00232; Tyramine cpd:C00483; Dopamine cpd:C03758; N-Methyltyramine cpd:C02442; 3,4-Dihydroxymandelaldehyde cpd:C05577; Gentisate aldehyde cpd:C05585; Fumaric acid cpd:C00122; Aceto…
Diterpenoid biosynthesis	26	1	0.23384	1.4531	1	1	0.08208	Kaur-16-en-18-oic acid cpd:C11874	Gibberellin A20 cpd:C02035; 2beta-Hydroxygibberellin 1 cpd:C03579; Gibberellin A1 cpd:C00859; Gibberellin A51 cpd:C11865; Gibberellin A9 cpd:C11863; Gibberellin A19 cpd:C02034; Gibberellin A34 cpd:C11868; Gibberellin A4 cpd:C11864; Gibberellin A24 cpd:C11861; Gibberellin A44 diacid cpd:C06095; Gibberellin A15 open lactone cpd:C11860; Gibberellin A53 cpd:C06094; Gibberellin A12 cpd:C11857; Gibbere…
Cysteine and methionine metabolism	34	1	0.29491	1.2211	1	1	0.16346	L-Methionine cpd:C00073	1-Aminocyclopropane-1-carboxylate cpd:C01234; S-Adenosylmethionine cpd:C00019; 2-Oxo-4-methylthiobutanoic acid cpd:C01180; 1,2-Dihydroxy-3-keto-5-methylthiopentene cpd:C15606; 5'-Methylthioadenosine cpd:C00170; S-Adenosylmethioninamine cpd:C01137; L-Cystathionine cpd:C02291; L-Homocysteine cpd:C00155; L-Methionine cpd:C00073; S-Adenosylhomocysteine cpd:C00021; O-Succinyl-L-homoserine cpd:C01118; …
Pyrimidine metabolism	38	1	0.32373	1.1278	1	1	0	Thymidine cpd:C00214	Thioredoxin cpd:C00342; Uridine 5'-diphosphate cpd:C00015; Uridine 5'-monophosphate cpd:C00105; L-Glutamine cpd:C00064; Carbamoylphosphate cpd:C00169; 4,5-Dihydroorotic acid cpd:C00337; Orotidylic acid cpd:C01103; RNA cpd:C00046; Uridine triphosphate cpd:C00075; Dihydrouracil cpd:C00429; Ureidopropionic acid cpd:C02642; Cytidine triphosphate cpd:C00063; CDP cpd:C00112; Cytidine monophosphate cpd:…
Phenylpropanoid biosynthesis	45	1	0.37157	0.99003	1	1	0.0366	Sinapoyl aldehyde cpd:C05610	4-Hydroxycinnamyl aldehyde cpd:C05608; p-Coumaroyl-CoA cpd:C00223; 4-Hydroxycinnamic acid cpd:C00811; Sinapoyl aldehyde cpd:C05610; Coniferyl aldehyde cpd:C02666; Coniferyl alcohol cpd:C00590; Ferulate cpd:C01494; p-Coumaroyl quinic acid cpd:C12208; 4-Coumaroylshikimate cpd:C02947; cis-beta-D-Glucosyl-2-hydroxycinnamate cpd:C05839; L-Phenylalanine cpd:C00079; 5-Hydroxyferuloyl-CoA cpd:C12203; Sin…
Glucosinolate biosynthesis	54	1	0.42848	0.84751	1	1	0	L-Methionine cpd:C00073	L-Methionine cpd:C00073; Homomethionine cpd:C17213; S-(4-Methylthiobutylthiohydroximoyl)-L-cysteine cpd:C17242; 3-Methylthiopropyl-desulfoglucosinolate cpd:C17244; 2-Oxo-5-methylthiopentanoic acid cpd:C17211; 4-Methylthiobutanaldoxime cpd:C17241; 4-Methylthiobutylthiohydroximate cpd:C17243; 2-Oxo-4-methylthiobutanoic acid cpd:C01180; 2-Oxo-6-methylthiohexanoic acid cpd:C17216; 2-Oxo-7-methylthioh…
Aminoacyl-tRNA biosynthesis	67	1	0.50233	0.68851	1	1	0	L-Methionine cpd:C00073	L-Asparagine cpd:C00152; tRNA(Asn) cpd:C01637; L-Histidine cpd:C00135; tRNA(His) cpd:C01643; L-Phenylalanine cpd:C00079; tRNA(Phe) cpd:C01648; L-Arginine cpd:C00062; tRNA(Arg) cpd:C01636; L-Glutamine cpd:C00064; tRNA(Gln) cpd:C01640; L-Cysteine cpd:C00097; tRNA(Cys) cpd:C01639; Glycine cpd:C00037; tRNA(Gly) cpd:C01642; tRNA(Asp) cpd:C01638; L-Aspartic acid cpd:C00049; L-Serine cpd:C00065; tRNA(Se…

## Sheet: RP vs BP
Pathway	Total	Hits	Raw p	-ln(p)	Holm adjust	FDR	Impact	Hits Cpd	Total Cpd
Valine, leucine and isoleucine biosynthesis	26	1	0.16816	1.7828	1	1	0.12288	(S)-2-Aceto-2-hydroxybutanoic acid cpd:C06006	(R)-2-Methylmalate cpd:C02612; Citraconic acid cpd:C02226; D-erythro-3-Methylmalate cpd:C06032; L-Threonine cpd:C00188; 3-Methyl-2-oxovaleric acid cpd:C00671; L-Leucine cpd:C00123; (R) 2,3-Dihydroxy-3-methylvalerate cpd:C06007; 2-Isopropylmalic acid cpd:C02504; 3-Isopropylmalate cpd:C04411; Alpha-ketoisovaleric acid cpd:C00141; L-Valine cpd:C00183; (R)-2,3-Dihydroxy-isovalerate cpd:C04272; (S)-2-…
Arginine and proline metabolism	38	1	0.23691	1.4401	1	1	0.00849	N-Acetyl-L-glutamate 5-semialdehyde cpd:C01250	Ammonia cpd:C00014; Carbamoylphosphate cpd:C00169; Ornithine cpd:C00077; Citrulline cpd:C00327; L-Aspartic acid cpd:C00049; Argininosuccinic acid cpd:C03406; L-Arginine cpd:C00062; L-Glutamic acid cpd:C00025; N-Acetyl-L-alanine cpd:C00624; N-Acetyl-L-glutamyl 5-phosphate cpd:C04133; N-Acetyl-L-glutamate 5-semialdehyde cpd:C01250; N-Acetylornithine cpd:C00437; L-Proline cpd:C00148; Peptide cpd:C00…
Phenylpropanoid biosynthesis	45	1	0.27464	1.2923	1	1	0	Coniferin cpd:C00761	4-Hydroxycinnamyl aldehyde cpd:C05608; p-Coumaroyl-CoA cpd:C00223; 4-Hydroxycinnamic acid cpd:C00811; Sinapoyl aldehyde cpd:C05610; Coniferyl aldehyde cpd:C02666; Coniferyl alcohol cpd:C00590; Ferulate cpd:C01494; p-Coumaroyl quinic acid cpd:C12208; 4-Coumaroylshikimate cpd:C02947; cis-beta-D-Glucosyl-2-hydroxycinnamate cpd:C05839; L-Phenylalanine cpd:C00079; 5-Hydroxyferuloyl-CoA cpd:C12203; Sin…

## Sheet: YP vs GP
Pathway	Total	Hits	Raw p	-ln(p)	Holm adjust	FDR	Impact	Hits Cpd	Total Cpd
Valine, leucine and isoleucine biosynthesis	26	2	0.022848	3.7789	1	1	0.01865	L-Leucine cpd:C00123; L-Isoleucine cpd:C00407	(R)-2-Methylmalate cpd:C02612; Citraconic acid cpd:C02226; D-erythro-3-Methylmalate cpd:C06032; L-Threonine cpd:C00188; 3-Methyl-2-oxovaleric acid cpd:C00671; L-Leucine cpd:C00123; (R) 2,3-Dihydroxy-3-methylvalerate cpd:C06007; 2-Isopropylmalic acid cpd:C02504; 3-Isopropylmalate cpd:C04411; Alpha-ketoisovaleric acid cpd:C00141; L-Valine cpd:C00183; (R)-2,3-Dihydroxy-isovalerate cpd:C04272; (S)-2-…
Valine, leucine and isoleucine degradation	34	2	0.037836	3.2745	1	1	0	L-Isoleucine cpd:C00407; L-Leucine cpd:C00123	Enzyme N6-(lipoyl)lysine cpd:C15972; 2-Methyl-1-hydroxybutyl-ThPP cpd:C15978; Enzyme N6-(dihydrolipoyl)lysine cpd:C15973; 2-Methyl-1-hydroxypropyl-ThPP cpd:C15976; 3-Methyl-1-hydroxybutyl-ThPP cpd:C15974; Acetyl-CoA cpd:C00024; Acetoacetyl-CoA cpd:C00332; 3-Hydroxy-3-methylglutaryl-CoA cpd:C00356; 3-Methylcrotonyl-CoA cpd:C03069; 3-Hydroxyisovaleryl-CoA cpd:C05998; Isovaleryl-CoA cpd:C02939; 3-Me…
Glucosinolate biosynthesis	54	2	0.087025	2.4416	1	1	0	L-Leucine cpd:C00123; L-Isoleucine cpd:C00407	L-Methionine cpd:C00073; Homomethionine cpd:C17213; S-(4-Methylthiobutylthiohydroximoyl)-L-cysteine cpd:C17242; 3-Methylthiopropyl-desulfoglucosinolate cpd:C17244; 2-Oxo-5-methylthiopentanoic acid cpd:C17211; 4-Methylthiobutanaldoxime cpd:C17241; 4-Methylthiobutylthiohydroximate cpd:C17243; 2-Oxo-4-methylthiobutanoic acid cpd:C01180; 2-Oxo-6-methylthiohexanoic acid cpd:C17216; 2-Oxo-7-methylthioh…
Aminoacyl-tRNA biosynthesis	67	2	0.12574	2.0736	1	1	0	L-Isoleucine cpd:C00407; L-Leucine cpd:C00123	L-Asparagine cpd:C00152; tRNA(Asn) cpd:C01637; L-Histidine cpd:C00135; tRNA(His) cpd:C01643; L-Phenylalanine cpd:C00079; tRNA(Phe) cpd:C01648; L-Arginine cpd:C00062; tRNA(Arg) cpd:C01636; L-Glutamine cpd:C00064; tRNA(Gln) cpd:C01640; L-Cysteine cpd:C00097; tRNA(Cys) cpd:C01639; Glycine cpd:C00037; tRNA(Gly) cpd:C01642; tRNA(Asp) cpd:C01638; L-Aspartic acid cpd:C00049; L-Serine cpd:C00065; tRNA(Se…
Propanoate metabolism	15	1	0.13167	2.0275	1	1	0	2-Hydroxybutyric acid cpd:C05984	(S)-Methylmalonic acid semialdehyde cpd:C06002; Propionyl-CoA cpd:C00100; Propinol adenylate cpd:C05983; Succinic acid cpd:C00042; 2-Propyn-1-al cpd:C05985; Acetyl-CoA cpd:C00024; 2-Hydroxybutyric acid cpd:C05984; Acrylyl-CoA cpd:C00894; Propionic acid cpd:C00163; Succinyl-CoA cpd:C00091; Propynoic acid cpd:C00804; Acetoacetyl-CoA cpd:C00332; Malonyl-CoA cpd:C00083; 2-Ketobutyric acid cpd:C00109;…
Flavonoid biosynthesis	43	1	0.33585	1.0911	1	1	0.00051	Fustin cpd:C01378	Pinobanksin cpd:C09826; p-Coumaroyl quinic acid cpd:C12208; 4-Coumaroylshikimate cpd:C02947; Kaempferol cpd:C05903; Delphinidin cpd:C05908; Cyanidin cpd:C05905; Pelargonidin cpd:C05904; Leucodelphinidin cpd:C05909; Leucocyanidin cpd:C05906; cis-3,4-Leucopelargonidin cpd:C03648; Garbanzol cpd:C09751; Dihydrokaempferol cpd:C00974; Naringenin cpd:C00509; Liquiritigenin cpd:C09762; Pentahydroxyflavan…
Phenylpropanoid biosynthesis	45	1	0.34859	1.0539	1	1	0.03457	5-Hydroxyferulate cpd:C05619	4-Hydroxycinnamyl aldehyde cpd:C05608; p-Coumaroyl-CoA cpd:C00223; 4-Hydroxycinnamic acid cpd:C00811; Sinapoyl aldehyde cpd:C05610; Coniferyl aldehyde cpd:C02666; Coniferyl alcohol cpd:C00590; Ferulate cpd:C01494; p-Coumaroyl quinic acid cpd:C12208; 4-Coumaroylshikimate cpd:C02947; cis-beta-D-Glucosyl-2-hydroxycinnamate cpd:C05839; L-Phenylalanine cpd:C00079; 5-Hydroxyferuloyl-CoA cpd:C12203; Sin…

## Sheet: YP vs BP
Pathway	Total	Hits	Raw p	-ln(p)	Holm adjust	FDR	Impact	Hits Cpd	Total Cpd
Arginine and proline metabolism	38	4	0.017492	4.046	1	1	0.14914	Citrulline cpd:C00327; L-Arginine cpd:C00062; N-Acetyl-L-glutamate 5-semialdehyde cpd:C01250; L-Glutamine cpd:C00064	Ammonia cpd:C00014; Carbamoylphosphate cpd:C00169; Ornithine cpd:C00077; Citrulline cpd:C00327; L-Aspartic acid cpd:C00049; Argininosuccinic acid cpd:C03406; L-Arginine cpd:C00062; L-Glutamic acid cpd:C00025; N-Acetyl-L-alanine cpd:C00624; N-Acetyl-L-glutamyl 5-phosphate cpd:C04133; N-Acetyl-L-glutamate 5-semialdehyde cpd:C01250; N-Acetylornithine cpd:C00437; L-Proline cpd:C00148; Peptide cpd:C00…
Phenylpropanoid biosynthesis	45	3	0.11991	2.121	1	1	0.06019	5-Hydroxyferulate cpd:C05619; Sinapyl alcohol cpd:C02325; Coniferin cpd:C00761	4-Hydroxycinnamyl aldehyde cpd:C05608; p-Coumaroyl-CoA cpd:C00223; 4-Hydroxycinnamic acid cpd:C00811; Sinapoyl aldehyde cpd:C05610; Coniferyl aldehyde cpd:C02666; Coniferyl alcohol cpd:C00590; Ferulate cpd:C01494; p-Coumaroyl quinic acid cpd:C12208; 4-Coumaroylshikimate cpd:C02947; cis-beta-D-Glucosyl-2-hydroxycinnamate cpd:C05839; L-Phenylalanine cpd:C00079; 5-Hydroxyferuloyl-CoA cpd:C12203; Sin…
Galactose metabolism	26	2	0.15546	1.8614	1	1	0.14301	Melibiose cpd:C05402; Alpha-Lactose cpd:C00243	Stachyose cpd:C01613; D-Tagatose 6-phosphate cpd:C01097; D-Gal alpha 1->6D-Gal alpha 1->6D-Glucose cpd:C05404; Raffinose cpd:C00492; Sucrose cpd:C00089; Melibiose cpd:C05402; Galactosylglycerol cpd:C05401; Epimelibiose cpd:C05400; Melibiitol cpd:C05399; Galactinol cpd:C01235; Alpha-D-Glucose cpd:C00267; Alpha-Lactose cpd:C00243; Glucose 1-phosphate cpd:C00103; Uridine diphosphate glucose cpd:C000…
Lysine biosynthesis	10	1	0.24155	1.4207	1	1	0.07407	L-Lysine cpd:C00047	Diaminopimelic acid cpd:C00666; L-Aspartic acid cpd:C00049; L-Aspartyl-4-phosphate cpd:C03082; L-Homoserine cpd:C00263; L-Aspartate-semialdehyde cpd:C00441; Tetrahydrodipicolinate cpd:C03972; meso-2,6-Diaminoheptanedioate cpd:C00680; Saccharopine cpd:C00449; L-2,3-Dihydrodipicolinate cpd:C03340; L-Lysine cpd:C00047
Aminoacyl-tRNA biosynthesis	67	3	0.27264	1.2996	1	1	0	L-Arginine cpd:C00062; L-Glutamine cpd:C00064; L-Lysine cpd:C00047	L-Asparagine cpd:C00152; tRNA(Asn) cpd:C01637; L-Histidine cpd:C00135; tRNA(His) cpd:C01643; L-Phenylalanine cpd:C00079; tRNA(Phe) cpd:C01648; L-Arginine cpd:C00062; tRNA(Arg) cpd:C01636; L-Glutamine cpd:C00064; tRNA(Gln) cpd:C01640; L-Cysteine cpd:C00097; tRNA(Cys) cpd:C01639; Glycine cpd:C00037; tRNA(Gly) cpd:C01642; tRNA(Asp) cpd:C01638; L-Aspartic acid cpd:C00049; L-Serine cpd:C00065; tRNA(Se…
Pyrimidine metabolism	38	2	0.27638	1.286	1	1	0	L-Glutamine cpd:C00064; Beta-Alanine cpd:C00099	Thioredoxin cpd:C00342; Uridine 5'-diphosphate cpd:C00015; Uridine 5'-monophosphate cpd:C00105; L-Glutamine cpd:C00064; Carbamoylphosphate cpd:C00169; 4,5-Dihydroorotic acid cpd:C00337; Orotidylic acid cpd:C01103; RNA cpd:C00046; Uridine triphosphate cpd:C00075; Dihydrouracil cpd:C00429; Ureidopropionic acid cpd:C02642; Cytidine triphosphate cpd:C00063; CDP cpd:C00112; Cytidine monophosphate cpd:…
Nicotinate and nicotinamide metabolism	12	1	0.28254	1.2639	1	1	0.07194	Nicotinamide ribotide cpd:C00455	L-Aspartic acid cpd:C00049; Iminoaspartic acid cpd:C05840; Dihydroxyacetone phosphate cpd:C00111; Quinolinic acid cpd:C03722; Nicotinic acid mononucleotide cpd:C01185; Nicotinic acid adenine dinucleotide cpd:C00857; Nicotinamide ribotide cpd:C00455; NAD cpd:C00003; Nicotinate D-ribonucleoside cpd:C05841; Nicotinic acid cpd:C00253; Nicotinamide riboside cpd:C03150; NADP cpd:C00006
beta-Alanine metabolism	12	1	0.28254	1.2639	1	1	0.54167	Beta-Alanine cpd:C00099	Acrylyl-CoA cpd:C00894; 3-Hydroxypropionyl-CoA cpd:C05668; Beta-Alanine cpd:C00099; L-Aspartic acid cpd:C00049; Spermine cpd:C00750; 1,3-Diaminopropane cpd:C00986; 3-Aminopropionaldehyde cpd:C05665; Ureidopropionic acid cpd:C02642; Dihydrouracil cpd:C00429; Propionyl-CoA cpd:C00100; Pantothenic acid cpd:C00864; Spermidine cpd:C00315
Pantothenate and CoA biosynthesis	14	1	0.32138	1.1351	1	1	0.2	Beta-Alanine cpd:C00099	Dephospho-CoA cpd:C00882; 4-Phosphopantothenoylcysteine cpd:C04352; Ureidopropionic acid cpd:C02642; Dihydrouracil cpd:C00429; (R)-Pantoate cpd:C00522; Beta-Alanine cpd:C00099; 2,3-Dihydroxy-3-methylbutanoate cpd:C04039; 2-Acetolactate cpd:C00900; Pyruvic acid cpd:C00022; L-Valine cpd:C00183; Coenzyme A cpd:C00010; Pantetheine 4'-phosphate cpd:C01134; Pantothenic acid cpd:C00864; Alpha-ketoisoval…
Nitrogen metabolism	15	1	0.34002	1.0788	1	1	0	L-Glutamine cpd:C00064	L-Phenylalanine cpd:C00079; Formamide cpd:C00488; Cyanate cpd:C01417; Carbon dioxide cpd:C00011; Ammonia cpd:C00014; Nitrate cpd:C00244; Nitrite cpd:C00088; L-Glutamic acid cpd:C00025; L-Glutamine cpd:C00064; Allocystathionine cpd:C00542; Nitrile cpd:C00726; Formic acid cpd:C00058; Carbamic acid cpd:C01563; Carbonic acid cpd:C01353; Glycine cpd:C00037
Ascorbate and aldarate metabolism	15	1	0.34002	1.0788	1	1	0.1831	Ascorbic acid cpd:C00072	L-Galactose cpd:C01825; L-Galactose 1-phosphate cpd:C15926; GDP-L-galactose cpd:C02280; GDP-L-gulose cpd:C15925; Guanosine diphosphate mannose cpd:C00096; Myoinositol cpd:C00137; Uridine diphosphate glucose cpd:C00029; Ascorbic acid cpd:C00072; D-Glucurono-6,3-lactone cpd:C02670; L-Galactono-1,4-lactone cpd:C01115; D-Glucuronic acid cpd:C00191; Uridine diphosphate glucuronic acid cpd:C00167; Dehy…
Lysine degradation	17	1	0.37582	0.97863	1	1	0	L-Lysine cpd:C00047	L-Lysine cpd:C00047; Protein N6,N6,N6-trimethyl-L-lysine cpd:C05546; Protein lysine cpd:C02188; Protein N6-methyl-L-lysine cpd:C05544; Protein N6,N6-dimethyl-L-lysine cpd:C05545; Crotonoyl-CoA cpd:C00877; Saccharopine cpd:C00449; Oxoadipic acid cpd:C00322; Acetoacetyl-CoA cpd:C00332; 4-Trimethylammoniobutanal cpd:C01149; S-Glutaryldihydrolipoamide cpd:C06157; N6,N6,N6-Trimethyl-L-lysine cpd:C0379…
Alanine, aspartate and glutamate metabolism	22	1	0.45728	0.78245	1	1	0.24138	L-Glutamine cpd:C00064	2-Oxosuccinamate cpd:C02362; L-Aspartic acid cpd:C00049; Argininosuccinic acid cpd:C03406; Adenylsuccinic acid cpd:C03794; L-Alanine cpd:C00041; Succinic acid semialdehyde cpd:C00232; Oxoglutaric acid cpd:C00026; L-Glutamine cpd:C00064; L-Glutamic acid cpd:C00025; 2-Keto-glutaramic acid cpd:C00940; (S)-1-Pyrroline-5-carboxylate cpd:C03912; Oxalacetic acid cpd:C00036; L-Asparagine cpd:C00152; Fuma…
Glycerophospholipid metabolism	25	1	0.5011	0.69096	1	1	0.02342	Phosphorylcholine cpd:C00588	Phosphatidylethanolamine cpd:C00350; LysoPC(18:1(9Z)) cpd:C04230; Phosphorylcholine cpd:C00588; O-Phosphoethanolamine cpd:C00346; Phosphatidylcholine cpd:C00157; Phosphatidylglycerol cpd:C00344; 1,2-Diacyl-sn-glycerol cpd:C00641; Glycerylphosphorylethanolamine cpd:C01233; Acyl-CoA cpd:C00040; 1-Acyl-sn-glycerol 3-phosphate cpd:C00681; CDP-diacylglycerol cpd:C00269; Glycerol 3-phosphate cpd:C00093…
Glutathione metabolism	26	1	0.51492	0.66374	1	1	0	Ascorbic acid cpd:C00072	R-S-Glutathione cpd:C02320; Glutathione cpd:C00051; NADP cpd:C00006; NADPH cpd:C00005; Oxidized glutathione cpd:C00127; Gamma-Glutamylcysteine cpd:C00669; Glycine cpd:C00037; Pyroglutamic acid cpd:C01879; L-Amino acid cpd:C00151; RX cpd:C01322; Putrescine cpd:C00134; Cadaverine cpd:C01672; Ascorbic acid cpd:C00072; Tryparedoxin cpd:C16663; Trypanothione cpd:C02090; Cysteinylglycine cpd:C01419; R-…
Valine, leucine and isoleucine biosynthesis	26	1	0.51492	0.66374	1	1	0.12288	(S)-2-Aceto-2-hydroxybutanoic acid cpd:C06006	(R)-2-Methylmalate cpd:C02612; Citraconic acid cpd:C02226; D-erythro-3-Methylmalate cpd:C06032; L-Threonine cpd:C00188; 3-Methyl-2-oxovaleric acid cpd:C00671; L-Leucine cpd:C00123; (R) 2,3-Dihydroxy-3-methylvalerate cpd:C06007; 2-Isopropylmalic acid cpd:C02504; 3-Isopropylmalate cpd:C04411; Alpha-ketoisovaleric acid cpd:C00141; L-Valine cpd:C00183; (R)-2,3-Dihydroxy-isovalerate cpd:C04272; (S)-2-…
Starch and sucrose metabolism	30	1	0.56659	0.56811	1	1	0.02685	Trehalose cpd:C01083	1,4-beta-D-Glucan cpd:C00760; Cellobiose cpd:C00185; beta-D-Fructose cpd:C02336; Sucrose-6-phosphate cpd:C16688; Sucrose cpd:C00089; D-Glucoside cpd:C01798; 1,3-beta-D-Glucan cpd:C00965; UDP-D-Xylose cpd:C00190; Uridine diphosphate glucose cpd:C00029; Uridine diphosphate glucuronic acid cpd:C00167; Glucose 1-phosphate cpd:C00103; Pectin cpd:C00714; Alpha-D-Glucose cpd:C00267; Glucose 6-phosphate …
Flavonoid biosynthesis	43	1	0.70021	0.35637	1	1	0	(-)-Epiafzelechin cpd:C12128	Pinobanksin cpd:C09826; p-Coumaroyl quinic acid cpd:C12208; 4-Coumaroylshikimate cpd:C02947; Kaempferol cpd:C05903; Delphinidin cpd:C05908; Cyanidin cpd:C05905; Pelargonidin cpd:C05904; Leucodelphinidin cpd:C05909; Leucocyanidin cpd:C05906; cis-3,4-Leucopelargonidin cpd:C03648; Garbanzol cpd:C09751; Dihydrokaempferol cpd:C00974; Naringenin cpd:C00509; Liquiritigenin cpd:C09762; Pentahydroxyflavan…
Purine metabolism	61	1	0.82121	0.19698	1	1	0	L-Glutamine cpd:C00064	Guanosine diphosphate cpd:C00035; Xanthine cpd:C00385; D-Ribulose 5-phosphate cpd:C00117; Phosphoribosyl pyrophosphate cpd:C00119; L-Glutamine cpd:C00064; 5-Phosphoribosylamine cpd:C03090; Glycineamideribotide cpd:C03838; AICAR cpd:C04677; SAICAR cpd:C04823; 5-amino-1-(5-phospho-D-ribosyl)imidazole-4-carboxylate cpd:C04751; RNA cpd:C00046; Adenosine triphosphate cpd:C00002; dATP cpd:C00131; ADP c…

## Sheet: GP vs BP
Pathway	Total	Hits	Raw p	-ln(p)	Holm adjust	FDR	Impact	Hits Cpd	Total Cpd
Glycerophospholipid metabolism	25	1	0.16219	1.819	1	1	0.02342	Phosphorylcholine cpd:C00588	Phosphatidylethanolamine cpd:C00350; LysoPC(18:1(9Z)) cpd:C04230; Phosphorylcholine cpd:C00588; O-Phosphoethanolamine cpd:C00346; Phosphatidylcholine cpd:C00157; Phosphatidylglycerol cpd:C00344; 1,2-Diacyl-sn-glycerol cpd:C00641; Glycerylphosphorylethanolamine cpd:C01233; Acyl-CoA cpd:C00040; 1-Acyl-sn-glycerol 3-phosphate cpd:C00681; CDP-diacylglycerol cpd:C00269; Glycerol 3-phosphate cpd:C00093…
Diterpenoid biosynthesis	26	1	0.16816	1.7828	1	1	0.04104	Gibberellin A4 cpd:C11864	Gibberellin A20 cpd:C02035; 2beta-Hydroxygibberellin 1 cpd:C03579; Gibberellin A1 cpd:C00859; Gibberellin A51 cpd:C11865; Gibberellin A9 cpd:C11863; Gibberellin A19 cpd:C02034; Gibberellin A34 cpd:C11868; Gibberellin A4 cpd:C11864; Gibberellin A24 cpd:C11861; Gibberellin A44 diacid cpd:C06095; Gibberellin A15 open lactone cpd:C11860; Gibberellin A53 cpd:C06094; Gibberellin A12 cpd:C11857; Gibbere…
Cysteine and methionine metabolism	34	1	0.21458	1.5391	1	1	0.16346	L-Methionine cpd:C00073	1-Aminocyclopropane-1-carboxylate cpd:C01234; S-Adenosylmethionine cpd:C00019; 2-Oxo-4-methylthiobutanoic acid cpd:C01180; 1,2-Dihydroxy-3-keto-5-methylthiopentene cpd:C15606; 5'-Methylthioadenosine cpd:C00170; S-Adenosylmethioninamine cpd:C01137; L-Cystathionine cpd:C02291; L-Homocysteine cpd:C00155; L-Methionine cpd:C00073; S-Adenosylhomocysteine cpd:C00021; O-Succinyl-L-homoserine cpd:C01118; …
Glucosinolate biosynthesis	54	1	0.3207	1.1372	1	1	0	L-Methionine cpd:C00073	L-Methionine cpd:C00073; Homomethionine cpd:C17213; S-(4-Methylthiobutylthiohydroximoyl)-L-cysteine cpd:C17242; 3-Methylthiopropyl-desulfoglucosinolate cpd:C17244; 2-Oxo-5-methylthiopentanoic acid cpd:C17211; 4-Methylthiobutanaldoxime cpd:C17241; 4-Methylthiobutylthiohydroximate cpd:C17243; 2-Oxo-4-methylthiobutanoic acid cpd:C01180; 2-Oxo-6-methylthiohexanoic acid cpd:C17216; 2-Oxo-7-methylthioh…
Aminoacyl-tRNA biosynthesis	67	1	0.38265	0.96063	1	1	0	L-Methionine cpd:C00073	L-Asparagine cpd:C00152; tRNA(Asn) cpd:C01637; L-Histidine cpd:C00135; tRNA(His) cpd:C01643; L-Phenylalanine cpd:C00079; tRNA(Phe) cpd:C01648; L-Arginine cpd:C00062; tRNA(Arg) cpd:C01636; L-Glutamine cpd:C00064; tRNA(Gln) cpd:C01640; L-Cysteine cpd:C00097; tRNA(Cys) cpd:C01639; Glycine cpd:C00037; tRNA(Gly) cpd:C01642; tRNA(Asp) cpd:C01638; L-Aspartic acid cpd:C00049; L-Serine cpd:C00065; tRNA(Se…
