# Supplementary material for: Metabolic Profiling and Functional Metabolite Distribution in Colored Tomatoes
Source: Foods. 2025 Nov 25;14(23):4044. doi: 10.3390/foods14234044 (PMC12692197; doi:10.3390/foods14234044)
Supplement: Supplementary file 1 [file foods-14-04044-s001.zip › File S5.xlsx]

## Sheet: Sheet1
Group	compound name	NAME_CH	CAS	KEGG_ID	FORMULA	CLASS_EN	CLASS_CH	MEAN RP	MEAN YP	VIP	P-VALUE	FOLD CHANGE	LOG_FOLDCHANGE
RP vs YP	L-Isoleucine;L-Leucine	L-异亮氨酸;L-亮氨酸	73-32-5;61-90-5	C00407;C00123	C6H13NO2	Amino acid and derivatives	氨基酸及其衍生物	0.00118959	0.00234995	1.42196	0.040093	0.506221	-0.982161
	L-Lysine;L-Glutamine	L-赖氨酸;L-谷氨酰胺	56-87-1;56-85-9	C00047;C00064	C6H14N2O2;C5H10N2O3	Amino acid and derivatives;amino acids	氨基酸及其衍生物;氨基酸	0.0560994	0.078108	1.65305	0.045705	0.718229	-0.477485
YP vs GP	L-Isoleucine;L-Leucine	L-异亮氨酸;L-亮氨酸	73-32-5;61-90-5	C00407;C00123	C6H13NO2	Amino acid and derivatives	氨基酸及其衍生物	0.00234995	0.00168707	1.98063	0.0217815	1.39292	0.478108
YP vs BP	L-Lysine;L-Glutamine	L-赖氨酸;L-谷氨酰胺	56-87-1;56-85-9	C00047;C00064	C6H14N2O2;C5H10N2O3	Amino acid and derivatives;amino acids	氨基酸及其衍生物;氨基酸	0.078108	0.0457914	1.79719	0.0157886	1.70574	0.770395
	L-Citruline;L-Citrulline	L-瓜氨酸	372-75-8	C00327	C6H13N3O3	Amino acid and derivatives;amino acids	氨基酸及其衍生物;氨基酸	0.00167521	0.000844813	1.68087	0.0376143	1.98293	0.987636
	L-Arginine	L-精氨酸	74-79-3	C00062	C6H14N4O2	Amino acid and derivatives;amino acids	氨基酸及其衍生物;氨基酸	0.0165686	0.00719524	1.36387	0.0479341	2.30271	1.20333
